# Supplementary material for: SISTER OF TM3 activates FRUITFULL1 to regulate inflorescence branching in tomato
Source: Hortic Res. 2021 Dec 1;8:251. doi: 10.1038/s41438-021-00677-x (PMC8633288; doi:10.1038/s41438-021-00677-x)
Supplement: Supplementary file 3 — Supplementary Table S2 [file 41438_2021_677_MOESM3_ESM.xlsx]

## Sheet: FPKM
Supplementary Table S2. FPKM of all genes from the RNA-seq data.
Gene ID	ST024-1	ST024-2	ST024-3	stm3cr-1	stm3cr-2	stm3cr-3	tm3cr-1	tm3cr-2	tm3cr-3	stm3 tm3cr-1	stm3 tm3cr-2	stm3 tm3cr-3
Solyc00g005280.1	0	0	0	0	0	0	0	0	0	0	0	0
Solyc00g006650.1	0	0	0	0	0	0	0	0	0	0	0	0
Solyc00g007330.1	0	0	0	0	0	0	0	0	0	0	0	0
Solyc00g007340.1	0	0	0	0	0	0	0	0	0	0	0	0
Solyc00g007350.1	0	0	0	0	0	0	0	0	0	0	0	0
Solyc00g007450.1	0	0	0	0	0	0	0	0	0	0	0	0
Solyc00g007920.1	0	0	0	0	0	0	0	0	0	0	0	0
Solyc00g007930.1	0	0	0	0	0	0	0	0	0	0	0	0
Solyc00g007940.1	0	0	0	0	0	0	0	0	0	0	0	0
Solyc00g011560.1	0	0	0	0	0	0	0	0	0	0	0	0
Solyc00g011660.1	0	0	0	0	0	0	0.0388984	0	0.0745443	0.110334	0.117912	0
Solyc00g011670.1	0	0	0	0	0	0	0	0	0	0	0	0
Solyc00g012540.1	0	0	0	0	0	0	0	0	0	0	0	0
Solyc00g013100.1	0	0	0	0	0	0	0	0	0	0	0	0
Solyc00g013110.1	0	0	0	0	0	0	0	0	0	0	0	0
Solyc00g013170.1	0	0	0	0	0	0	0	0	0	0	0	0
Solyc00g013180.1	0	0	0	0	0	0	0	0	0	0	0	0
Solyc00g014290.1	0	0	0	0	0	0	0	0	0	0	0	0
Solyc00g014790.2	0	0	0	0	0.112791	0	0.0855949	0	0.0410081	0	0	0.119462
Solyc00g014800.1	0	0	0.063809	0	0	0	0	0	0.0706807	0	0	0
Solyc00g014810.1	0	0	0	0	0	0	0	0	0	0	0.222247	0
Solyc00g014850.1	0.88255	0.10795	0	0.102238	0.817492	0.330652	0	0.669248	0	0.10998	0.352603	0
Solyc00g014860.1	0	0	0	0	0	0	0	0	0	0	0	0
Solyc00g015600.1	0	0	0.201244	0	0	0	0	0	0	0	0	0
Solyc00g016590.1	0	0	0	0	0	0	0	0	0	0	0	0
Solyc00g019730.1	0	0	0	0	0	0	0	0	0	0	0	0
Solyc00g019750.1	0	0	0	0	0	0	0	0	0	0	0	0
Solyc00g019950.1	0.31177	0.366091	0	0.17336	0.23103	0.685265	0.328734	0.0630451	0.503984	0.559466	1.06292	0.611739
Solyc00g019970.2	0.226692	0.813358	0	0.105044	0.104991	0.0754947	0.0796756	0.0382008	0	0.0376662	0.442785	0.815472
Solyc00g019980.2	0.237649	0.348819	0	0.0367069	0.110065	0.435289	0.501159	0.040047	0.120051	0.0394867	0.253192	0.0777169
Solyc00g019990.1	0	0	0	0	0	0	0	0.161115	0	0	0.339543	0
Solyc00g020000.1	0.197813	0	0	0	0	0	0	0	0.599567	0	0.210751	0.194069
Solyc00g020010.1	1.05674	0.295442	0	1.25914	0.559337	0	0	0	0	0.1505	0.643345	0
Solyc00g020020.2	0	0.392089	0	0	0.111346	0.0400324	0.126748	0	0.040483	0	0.0853799	0.117932
Solyc00g020030.1	0.342482	0	0	0	0	0	0.180558	0	0	0	0.364882	0
Solyc00g020040.1	0.554259	0	0	0.462294	0	0.387624	0.116883	0	0.167995	0.165768	0.354306	0.108754
Solyc00g021630.1	0.263146	0.257496	0.0480031	0.195097	0.194998	0.420646	0	0	0.0531726	0.367274	0.224285	0.671229
Solyc00g021640.2	0.228853	0	0	0.0424179	0.105991	0.297235	0.0723914	0.0231389	0.208094	0.159706	0.243821	0.0898084
Solyc00g021650.1	0.149002	0	0	0	0	0.29773	0	0	0	0.148545	0.158748	0
Solyc00g021660.1	0	0	0	0	0	0	0	0	0	0	0	0
Solyc00g022070.1	0	0	0	0	0	0	0	0	0	0	0	0
Solyc00g022080.1	0	0	0	0	0	0	0	0	0	0	0	0
Solyc00g022090.1	0	0	0	0	0	0	0	0	0	0	0	0
Solyc00g022100.1	0	0	0	0	0	0	0	0	0	0	0	0
Solyc00g023570.1	0	0	0	0	0	0	0	0	0	0	0	0
Solyc00g023580.1	0	0	0.486729	0	0	0	0	0	0	0	0	0
Solyc00g023590.2	0.0975977	0	0	0.0602992	0	0.097508	0.0343027	0	0	0.0324328	0	0.0957504
Solyc00g023600.1	0	0	0	0	0	0	0	0	0	0	0	0
Solyc00g023700.2	0	0	0	0	0	0	0	0	0	0	0	0
Solyc00g023710.1	0	0	0	0	0	0	0	0	0	0	0	0
Solyc00g025290.1	0	0	0	0	0	0	0	0	0	0	0	0
Solyc00g025300.1	0	0	0	0	0	0	0	0	0	0	0	0
Solyc00g025400.2	0	0	0	0	0	0	0	0	0	0	0	0
Solyc00g028960.1	0	0	0	0	0	0	0	0	0	0	0	0
Solyc00g032030.1	0	0	0	0	0	0	0	0	0	0	0	0
Solyc00g036520.1	0	0	0	0	0	0	0	0	0	0	0	0
Solyc00g036530.1	0	0	0	0	0	0	0	0	0	0	0	0
Solyc00g047180.1	0	0	0	0	0	0	0	0	0	0	0	0
Solyc00g047190.1	0	0	0	0	0	0	0	0	0	0	0	0
Solyc00g047200.1	0	0	0	0	0	0	0	0	0	0	0	0
Solyc00g049210.1	0	0	0	0	0	0	0	0	0	0	0	0
Solyc00g049220.1	0	0	0	0	0	0	0	0	0	0	0	0
Solyc00g052430.2	0	0	0	0	0	0	0	0	0.0294703	0	0	0
Solyc00g052530.2	0	0	0	0	0	0	0	0	0	0	0	0
Solyc00g052540.1	0	0	0	0	0	0	0	0	0	0	0	0
Solyc00g069880.2	0	0	0	0	0	0	0	0	0	0	0	0
Solyc00g072800.2	0	0	0	0	0	0	0	0	0	0	0	0
Solyc00g076250.1	0	0	0	0	0	0	0	0	0	0	0	0
Solyc00g094520.1	0	1.81077	0	1.54347	0.17141	0	0	0	0	0.184483	1.57723	0.726193
Solyc00g094530.1	0	0.17272	0.160995	0	0	0.0881739	0	0	0	0	0.752219	0.519507
Solyc00g094540.1	0.104301	0.306186	0.0951335	0	0.0966127	0.208411	0.219953	0.210914	0	0.727871	0.444493	0.204654
Solyc00g094550.1	0	0.4318	0	0	0	0	0.93057	0	0	0	0.156712	0
Solyc00g112190.2	0	0	0	0	0	0	0	0	0	0	0	0
Solyc00g118680.2	0	0	0	0	0	0	0	0	0	0	0	0
Solyc00g118690.1	0.659377	0	0	0	0	0.395262	0.834304	0	0.399712	0	0	0.129379
Solyc00g125980.1	0	0	0	0	0	0	0	0	0	0	0	0
Solyc00g125990.1	0	0	0	0	0	0	0	0	0	0	0	0
Solyc00g126000.1	0	0	0	0	0	0	0	0	0	0	0	0
Solyc00g126010.1	0	0	0	0	0	0	0	0	0	0	0	0
Solyc00g142160.1	0	0	0	0	0	0	0	0	0	0	0	0
Solyc00g142170.2	0	0	0	0	0	0	0	0	0	0	0	0
Solyc00g153980.1	0	0	0	0	0	0	0	0	0	0	0	0
Solyc00g164580.1	0	0	0	0	0	0	0	0	0	0	0	0
Solyc00g180440.1	0	0	0	0	0	0.13646	0	0	0	0	0	0
Solyc00g181240.1	0	0	0	0	0	0	0.201624	0	0	0	0	0
Solyc00g181250.2	0	0	0	0	0	0	0	0.0876597	0	0	0	0
Solyc00g198360.1	0	0	0	0	0	0	0	0	0	0	0	0
Solyc00g210860.1	0	0	0	0	0	0	0	0	0	0	0	0
Solyc00g230060.1	0	0	0	0	0	0	0	0	0	0	0	0
Solyc00g230070.1	0	0	0	0	0	0	0	0	0	0	0	0
Solyc00g230080.1	0	0	0	0	0	0	0	0	0	0	0	0
Solyc00g244280.1	0	0	0	0	0	0	0	0	0	0	0	0
Solyc00g244290.1	0	0	0	0	0	0	0	0	0	0	0	0
Solyc00g244300.1	0	0	0	0	0	0	0	0	0	0	0	0
Solyc00g254910.1	0	0	0	0	0	0	0	0	0	0	0	0
Solyc00g266110.1	0	0	0	0	0	0	0	0	0	0	0	0
Solyc00g277510.1	0	0	0	0	0	0	0	0	0	0	0	0
Solyc00g281110.1	0	0	0	0	0	0	0	0	0	0	0	0
Solyc00g284510.1	0	0	0	0	0	0	0	0	0	0	0	0
Solyc00g308530.1	0	0	0	0	0	0	0	0	0	0	0	0
Solyc00g309530.1	0	0	0	0	0	0	0	0	0	0	0	0
Solyc00g316530.1	0	0	0	0	0	0	0	0	0	0	0	0
Solyc00g320430.1	0	0	0	0	0	0	0	0	0	0	0	0
Solyc00g322630.1	0	0	0	0	0	0	0	0	0	0	0	0
Solyc00g500001.1	0	0	0	0	0	0	0	0	0	0	0	0
Solyc00g500002.1	0	0	0	0	0	0	0	0	0	0	0	0
Solyc00g500003.1	0	0	0	0	0	0	0.0217971	0	0	0	0	0
Solyc00g500004.1	0	0	0	0	0	0	0	0	0	0	0	0
Solyc00g500005.1	0	0	0	0	0	0	0	0	0	0	0	0
Solyc00g500006.1	0	0	0	0	0	0	0	0	0	0	0	0
Solyc00g500007.1	0	0	0	0	0	0	0	0	0	0	0	0
Solyc00g500008.1	0	0	0	0	0	0	0	0	0	0	0	0
Solyc00g500009.1	0	0	0	0	0	0	0	0	0	0	0	0
Solyc00g500010.1	0	0	0	0	0	0	0	0	0	0	0	0
Solyc00g500011.1	0	0	0	0	0	0	0	0	0	0	0	0
Solyc00g500012.1	0	0	0	0	0	0	0	0	0	0	0	0
Solyc00g500013.1	0	0	0	0	0	0	0	0	0	0	0	0
Solyc00g500014.1	0	0	0	0	0	0	0	0	0	0	0	0
Solyc00g500015.1	0	0	0	0	0	0	0	0	0	0	0	0
Solyc00g500016.1	0	0	0	0	0	0	0	0	0	0	0	0
Solyc00g500017.1	0	0	0	0	0	0	0	0	0	0	0	0
Solyc00g500018.1	0	0	0	0	0	0	0	0	0	0	0	0
Solyc00g500019.1	0	0	0	0	0	0	0	0	0	0	0	0
Solyc00g500020.1	0	0	0	0	0	0	0	0	0	0	0	0
Solyc00g500021.1	0	0	0	0	0	0	0	0	0	0	0	0
Solyc00g500022.1	0	0	0	0	0	0	0	0	0	0.127089	0	0.208444
Solyc00g500023.1	0	0	0	0	0	0.168073	0	0	0	0	0.107539	0
Solyc00g500024.1	0	0	0	0	0	0	0	0	0	0.0449429	0	0
Solyc00g500025.1	0	0	0	0	0	0	0	0	0	0	0	0
Solyc00g500026.1	0	0	0	0	0	0	0	0	0	0	0	0
Solyc00g500027.1	0	0	0	0	0	0	0	0	0	0	0	0
Solyc00g500028.1	0	0	0	0	0	0	0	0	0	0	0	0
Solyc00g500029.1	0	0	0	0	0	0	0	0	0	0	0	0
Solyc00g500030.1	0	0	0	0	0	0	0	0	0	0	0	0
Solyc00g500031.1	0	0	0	0	0	0	0	0	0	0	0	0
Solyc00g500032.1	0	0	0	0	0	0	0	0	0	0	0	0
Solyc00g500033.1	0	0	0	0	0	0	0	0	0	0	0	0
Solyc00g500034.1	0	0	0	0	0	0	0	0	0	0	0	0.0637733
Solyc00g500035.1	0	0	0	0	0	0	0	0	0	0	0	0
Solyc00g500036.1	0	0	0	0	0	0	0	0	0	0	0	0
Solyc00g500037.1	0	0	0.00947888	0	0	0	0	0	0	0	0	0
Solyc00g500038.1	0	0	0	0	0	0	0	0	0	0	0	0
Solyc00g500039.1	0	0	0	0	0	2.74553	0	0.0694628	0	0.410945	0.73195	0.134802
Solyc00g500040.1	0	0	0	0	0	0	0	0	0	0	0	0
Solyc00g500041.1	0	0	0	0	0	0	0	0	0	0	0	0
Solyc00g500042.1	0.0222276	0	0	0	0	0	0.0351555	0	0	0	0	0
Solyc00g500043.1	0	0	0	0	0	0	0	0	0	0	0	0
Solyc00g500044.1	0	0	0	0	0	0	0	0	0	0	0	0
Solyc00g500045.1	0	0	0	0	0	0	0	0	0	0	0	0
Solyc00g500046.1	0	0	0	0	0	0	0	0	0	0	0	0
Solyc00g500047.1	0	0	0	0	0	0	0	0	0	0	0	0
Solyc00g500048.1	0	0	0	0	0	0	0	0	0	0	0	0
Solyc00g500049.1	0	0	0	0	0	0	0	0	0	0	0	0
Solyc00g500050.1	0	0	0	0	0	0	0	0	0	0	0	0
Solyc00g500051.1	0	0	0	0	0	0	0	0	0	0	0	0
Solyc00g500052.1	0	0	0	0	0	0	0	0	0	0	0	0
Solyc00g500053.1	0	0	0	0	0	0	0	0	0	0	0	0
Solyc00g500054.1	0	0	0	0	0	0	0	0	0	0	0	0
Solyc00g500055.1	0	0	0	0	0	0	0	0	0	0	0	0
Solyc00g500056.1	0	0	0	0	0	0	0	0	0	0	0	0
Solyc00g500057.1	0	0	0	0	0	0	0	0	0	0	0	0
Solyc00g500058.1	0	0	0	0	0	0	0	0	0	0	0	0
Solyc00g500059.1	0	0	0	0	0	0	0	0	0	0	0	0
Solyc00g500060.1	0	0	0	0	0	0	0	0	0	0	0	0
Solyc00g500061.1	0	0	0	0	0.066839	0	0	0	0	0	0.0768777	0
Solyc00g500062.1	0.449928	0.308187	0.328304	0.708851	0.333409	1.70815	0.189763	0.0454914	0.500031	0.448548	0.910775	0.838682
Solyc00g500063.1	4.3885	3.96145	1.53603	2.69855	1.79044	7.40967	2.57168	1.35043	1.50029	3.47357	6.67302	5.18443
Solyc00g500064.1	0	0	0	0	0	0	0	0	0	0	0	0
Solyc00g500065.1	0.556097	0.257758	0.347043	0.189871	0.162664	0.614068	0.339468	0.0591852	0	0.466856	0.686016	0.516857
Solyc00g500066.1	0.791252	0.193566	0	0	0.274847	0.691709	0.208576	0	0.399712	0.591619	0.948379	0.485172
Solyc00g500067.1	0	0	0	0	0.0732924	0	0	0	0	0	0.0562003	0.0258758
Solyc00g500068.1	0	0	0	0.295354	0	0	0.112013	0	0	0	0	0
Solyc00g500069.1	0	0.53461	0	0.506322	0	0	0	0	0	0.181555	0.582074	0
Solyc00g500070.1	0	0	0	0	0	0	0	0	0.432524	0.085358	0	0
Solyc00g500071.1	0	0	0	0	0	0	0	0	0	0	0	0
Solyc00g500072.1	0	0	0	0	0	0	0	0	0	0	0	0
Solyc00g500073.1	0	0	0	0	0	0	0	0	0.0458167	0	0	0
Solyc00g500074.1	0	0	0	0	0	0	0	0.127476	0	0.754152	0	0.494769
Solyc00g500075.1	0	0	0	0	0	0	0	0	0	0	0	0
Solyc00g500076.1	0	0	0	0	0	0	0	0	0	0	0	0
Solyc00g500077.1	0	0	0	0	0	0	0.304977	0	0	0	0	0
Solyc00g500078.1	0	0	0	0	0	0	0	0	0	0	0	0
Solyc00g500079.1	0	0	0	0	0	0	0	0	0	0	0	0
Solyc00g500080.1	0	0.251346	0	0	0	0	0	0	0	0	0	0
Solyc00g500081.1	0	0	0	0	0	0	0	0	0	0	0	0
Solyc00g500082.1	0	0	0	0	0	0	0	0	0	0	0	0
Solyc00g500083.1	0	0	0	0	0	0	0	0	0	0	0	0
Solyc00g500084.1	0	0	0	0	0	0	0	0	0	0	0	0
Solyc00g500085.1	0	0	0	0	0	0	0	0	0	0	0	0
Solyc00g500086.1	0	0	0	0	0	0	0	0	0	0	0	0
Solyc00g500087.1	0	0	0	0	0	0	0	0	0	0	0	0
Solyc00g500088.1	0	0	0	0	0	0	0	0	0	0	0	0
Solyc00g500089.1	0	0	0	0	0	0	0	0	0	0	0	0
Solyc00g500090.1	0	0	0	0	0	0	0	0	0	0	0	0
Solyc00g500091.1	0	0	0	0	0	0	0	0	0	0	0	0
Solyc00g500092.1	0	0	0	0	0	0	0	0	0	0	0	0
Solyc00g500093.1	0	0	0	0	0	0	0	0	0.11534	0.113811	0	0
Solyc00g500094.1	0	0	0	0	0	0	0	0	0	0	0	0
Solyc00g500095.1	0.113521	0	0	0.0420822	0	0	0	0.183646	0	0.430056	0.241891	0.267293
Solyc00g500096.1	0	0	0	0	0	0	0	0	0	0	0	0
Solyc00g500097.1	0	0	0	0	0	0	0	0	0	0	0	0
Solyc00g500098.1	0	0	0	0	0	0	0	0	0	0	0	0
Solyc00g500099.1	0	0	0	0	0	0	0	0	0	0	0	0
Solyc00g500100.1	0	0	0	0	0	0.0191362	0	0	0	0	0	0
Solyc00g500101.1	0	0	0	0	0	0	0	0	0	0	0	0
Solyc00g500102.1	0	0	0	0	0	0	0	0	0	0	0	0
Solyc00g500103.1	0.0799523	0.0782356	0	0.0740959	0	0.119818	0.0421513	0	0.040389	0.0398536	0.170363	0.0392195
Solyc00g500104.1	0	0	0	0	0	0	0	0	0	0	0	0
Solyc00g500105.1	0	0	0	0	0	0	0	0	0	0	0	0
Solyc00g500106.1	0	0	0	0	0	0	0	0	0	0	0	0
Solyc00g500107.1	0	0	0	0	0	0	0	0	0	0	0	0
Solyc00g500108.1	0	0	0	0	0	0	0	0	0	0	0	0
Solyc00g500109.1	0	0	0	0	0	0	0	0	0	0	0	0
Solyc00g500110.1	0	0	0	0	0	0	0	0	0	0	0	0
Solyc00g500111.1	0	0	0	0	0	0	0	0	0	0	0	0
Solyc00g500112.1	0	0	0	0	0	0	0	0	0	0	0	0
Solyc00g500113.1	0	0	0	0	0	0	0	0	0	0	0	0
Solyc00g500114.1	0	0	0	0	0	0	0	0	0	0	0	0
Solyc00g500115.1	0	0	0	0	0	0	0	0	0	0	0	0
Solyc00g500116.1	0	0	0	0	0	0	0	0	0	0	0	0
Solyc00g500117.1	0	0	0	0	0	0	0	0	0	0	0	0
Solyc00g500118.1	0	0	0	0	0	0	0	0	0	0	0	0
Solyc00g500119.1	0	0	0	0	0	0	0	0	0	0	0	0
Solyc00g500120.1	0	0	0	0	0	0	0	0	0	0	0	0
Solyc00g500121.1	0	0	0	0	0	0	0	0	0	0	0	0
Solyc00g500122.1	0	0	0	0	0	0	0	0	0	0	0	0
Solyc00g500123.1	0	0	0	0	0	0	0	0	0	0	0	0
Solyc00g500124.1	0	0	0	0	0	0	0	0	0	0	0	0
Solyc00g500125.1	0	0	0	0	0	0	0	0	0	0	0	0
Solyc00g500126.1	0	0	0	0	0	0	0	0	0	0	0	0
Solyc00g500127.1	0	0	0	0	0	0	0	0	0	0	0	0
Solyc00g500128.1	0	0	0	0	0	0	0	0	0	0	0	0
Solyc00g500129.1	0	0	0	0	0	0	0	0	0	0	0	0
Solyc00g500130.1	0	0	0	0	0	0	0	0	0	0	0	0
Solyc00g500131.1	0	0	0	0	0	0	0	0	0	0	0	0
Solyc00g500132.1	0	0	0	0	0	0	0	0	0	0	0	0
Solyc00g500133.1	0	0	0	0	0	0	0	0	0	0	0	0
Solyc00g500134.1	0	0	0	0	0	0	0	0	0	0	0	0
Solyc00g500135.1	0	0	0	0	0	0	0	0	0	0	0	0
Solyc00g500136.1	0	0	0	0	0	0	0	0	0	0	0	0
Solyc00g500137.1	0	0	0	0	0	0	0	0	0	0	0	0
Solyc00g500138.1	0	0	0	0	0	0	0	0	0	0	0	0
Solyc00g500139.1	0	0	0	0	0	0	0	0	0	0	0	0
Solyc00g500140.1	0	0	0	0	0.158618	0	0	0	0.0865047	0	0	0
Solyc00g500141.1	0	0	0	0	0	0	0	0	0	0	0	0
Solyc00g500142.1	0	0	0	0	0	0	0	0	0	0	0	0
Solyc00g500143.1	0	0	0	0	0	0	0	0	0	0	0	0
Solyc00g500144.1	0	0	0	0	0	0	0	0	0	0	0	0
Solyc00g500145.1	0	0	0	0	0	0	0	0	0	0	0	0
Solyc00g500146.1	0	0	0	0	0	0	0	0	0	0	0	0
Solyc00g500147.1	0	0	0	0	0	0	0	0	0	0	0	0
Solyc00g500148.1	0	0	0	0	0	0	0	0	0	0	0	0
Solyc00g500149.1	0	0	0	0	0	0	0	0	0	0	0	0
Solyc00g500150.1	0	0	0	0	0	0	0	0	0	0	0	0
Solyc00g500151.1	0	0	0	0	0	0	0	0	0	0	0	0
Solyc00g500152.1	0.0802318	0	0	0	0	0	0	0	0	0	0	0
Solyc00g500153.1	0	0	0	0	0	0	0	0	0	0	0	0
Solyc00g500154.1	0	0	0	0	0	0	0	0	0	0	0	0
Solyc00g500155.1	0	0	0	0	0	0	0	0	0	0	0	0
Solyc00g500156.1	0	0	0	0	0	0	0	0	0	0	0	0
Solyc00g500157.1	0	0	0	0	0	0	0	0	0	0	0	0
Solyc00g500158.1	0	0	0	0	0	0	0	0	0	0	0	0
Solyc00g500159.1	0	0	0	0	0	0	0	0	0	0	0	0
Solyc00g500160.1	0	0	0	0	0	0	0	0	0	0	0	0
Solyc00g500161.1	0	0	0	0	0	0	0	0	0	0	0	0
Solyc00g500162.1	0	0	0	0	0	0	0	0	0	0	0	0
Solyc00g500163.1	0	0	0	0	0	0	0	0	0	0	0	0
Solyc00g500164.1	0	0	0	0	0	0	0	0	0	0	0	0
Solyc00g500165.1	0	0	0	0	0	0	0	0	0	0	0	0
Solyc00g500166.1	0	0	0	0	0	0	0	0	0	0	0	0
Solyc00g500167.1	0	0	0	0	0	0	0	0	0	0	0	0
Solyc00g500168.1	0	0	0	0	0	0	0	0	0	0	0	0
Solyc00g500169.1	0	0	0	0	0	0	0	0	0	0	0	0
Solyc00g500170.1	0	0	0	0	0	0	0	0	0	0	0	0
Solyc00g500171.1	0	0	0	0	0	0	0	0	0	0	0	0
Solyc00g500172.1	0	0	0	0	0	0	0	0	0	0	0	0
Solyc00g500173.1	0	0	0	0	0	0	0	0	0	0	0	0
Solyc00g500174.1	0	0	0	0	0	0	0	0	0	0	0	0
Solyc00g500175.1	0	0	0	0	0	0	0	0	0	0	0	0
Solyc00g500176.1	0	0	0	0	0	0	0	0	0	0	0	0
Solyc00g500177.1	0	0	0	0	0	0	0	0	0	0	0	0
Solyc00g500178.1	0	0	0	0	0	0	0	0	0	0	0	0
Solyc00g500179.1	0	0	0	0	0	0	0	0	0	0	0	0
Solyc00g500180.1	0	0	0	0	0	0	0	0	0	0	0	0
Solyc00g500181.1	0	0	0	0	0	0	0	0	0	0	0	0
Solyc00g500182.1	0	0	0	0	0	0	0	0	0	0	0	0
Solyc00g500183.1	1.34978	0.880534	2.87266	0.208486	1.0419	1.5733	1.77903	1.93338	1.13643	2.1306	2.27694	0.331059
Solyc00g500184.1	0.746773	0.564662	0.185764	0.188747	0.094326	0.644348	0.715823	0.137282	0.514422	0.236881	0.57863	0.499526
Solyc00g500185.1	0.462288	0.246743	0	0.350531	0.194641	0.377888	0.221564	0.297443	0.212301	0.293281	0.223875	0.247384
Solyc00g500186.1	0	0	0	0	0	0	0	0	0	0	0	0
Solyc00g500187.1	0	0	0	0	0	0	0	0	0	0	0	0
Solyc00g500188.1	0	0	0	0	0	0	0	0	0	0	0	0
Solyc00g500189.1	0	0	0	0	0	0	0	0	0	0	0	0
Solyc00g500190.1	0	0	0	0	0	0	0	0	0	0.165768	0	0
Solyc00g500191.1	0	0	0	0	0	0	0	0	0	0	0	0
Solyc00g500192.1	0	0	0	0	0	0	0	0.0213502	0	0	0	0
Solyc00g500193.1	0	0	0	0	0	0.128433	0	0	0	0	0	0
Solyc00g500194.1	0	0	0	0	0	0	0	0	0	0	0	0
Solyc00g500195.1	0	0	0	0	0	0	0	0	0	0	0	0
Solyc00g500196.1	0	0	0	0	0.0728459	0	0	0	0	0	0	0
Solyc00g500197.1	0	0	0	0	0	0	0	0	0	0	0	0
Solyc00g500198.1	0	0	0	0	0	0	0	0	0	0	0	0
Solyc00g500199.1	0	0	0	0	0	0	0	0	0	0	0	0
Solyc00g500200.1	0	0	0	0	0	0	0	0	0	0	0	0
Solyc00g500201.1	0	0	0	0	0	0	0	0	0	0	0	0
Solyc00g500202.1	0	0	0	0	0	0	0	0	0	0	0	0
Solyc00g500203.1	0	0	0	0	0	0	0	0	0	0	0	0
Solyc00g500204.1	0	0	0	0	0	0	0	0	0	0	0	0
Solyc00g500205.1	0	0	0	0	0	0	0	0	0	0	0	0
Solyc00g500206.1	0	0.0288978	0	0.0136844	0	0.0147524	0.0467082	0	0	0	0	0.0724324
Solyc00g500207.1	0	0	0	0	0	0	0	0	0	0	0	0
Solyc00g500208.1	0	0	0	0	0	0	0	0	0	0	0	0
Solyc00g500209.1	0	0	0	0	0	0	0	0	0	0	0	0
Solyc00g500210.1	0	0	0	0	0	0	0	0	0	0	0	0
Solyc00g500211.1	0	0	0	0	0	0	0	0	0	0	0	0
Solyc00g500212.1	0	0	0	0	0	0	0	0	0	0	0	0
Solyc00g500213.1	0	0	0	0	0	0	0	0	0	0	0	0
Solyc00g500214.1	0	0	0	0	0	0	0	0	0	0	0	0
Solyc00g500215.1	0	0	0	0	0	0	0	0	0	0	0	0
Solyc00g500216.1	0	0	0	0	0	0.0504961	0	0	0	0	0.107697	0.173551
Solyc00g500217.1	0	0	0	0	0	0	0	0	0	0	0	0
Solyc00g500218.1	0	0	0	0	0	0	0	0	0	0	0	0
Solyc00g500219.1	0	0	0	0	0	0	0	0	0	0	0	0
Solyc00g500220.1	0	0	0	0	0	0	0	0	0	0	0	0
Solyc00g500221.1	0	0	0	0	0	0	0.218102	0.083656	0.0417968	0	0	0
Solyc00g500222.1	0	0	0	0	0	0	0.157109	0.376633	0.752703	0	0.158748	0
Solyc00g500223.1	0	0	0	0	0	0	0	0	0	0	0	0
Solyc00g500224.1	0	0	0	0	0	0	0	0	0	0	0	0
Solyc00g500225.1	0	0	0	0	0	0	0	0	0	0	0	0
Solyc00g500226.1	0	0	0	0	0	0	0	0	0	0	0	0
Solyc00g500227.1	0	0	0	0	0	0	0	0	0	0	0	0
Solyc00g500228.1	0.0934296	0.237701	0.0511304	0.0519516	0.173085	0.242694	0.157621	0.207823	0.245425	0.223543	0.497702	0.183322
Solyc00g500229.1	0	0	0	0	0	0	0	0	0	0	0	0
Solyc00g500230.1	0	0	0	0	0	0	0	0	0	0	0	0
Solyc00g500231.1	0	0	0	0	0	0	0	0	0	0	0	0
Solyc00g500232.1	0	0	0	0	0	0	0	0	0	0	0	0
Solyc00g500233.1	0	0	0	0	0	0	0	0	0	0	0	0
Solyc00g500234.1	0	0	0	0	0	0	0	0	0	0	0	0
Solyc00g500235.1	0	0	0	0	0	0	0	0	0	0	0	0
Solyc00g500236.1	0	0	0	0	0	0	0	0	0	0	0	0
Solyc00g500237.1	0	0	0	0	0	0	0	0	0	0	0	0
Solyc00g500238.1	0	0	0	0	0	0	0	0	0	0	0	0
Solyc00g500239.1	0	0	0	0	0	0	0	0	0	0	0	0
Solyc00g500240.1	0	0.0697317	0	0	0	0	0	0	0.107997	0	0	0
Solyc00g500241.1	0	0	0	0	0	0	0	0	0	0	0	0
Solyc00g500242.1	0	0	0	0	0	0	0.0963937	0	0	0	0	0
Solyc00g500243.1	0.0246205	0	0	0	0	0.0245979	0	0	0	0	0	0
Solyc00g500244.1	0	0	0	0	0	0	0	0	0	0	0	0
Solyc00g500245.1	0	0	0	0.0157289	0	0	0	0	0	0	0	0
Solyc00g500246.1	0	0	0	0	0	0	0	0	0	0	0	0
Solyc00g500247.1	0	0	0	0	0	0	0	0	0	0	0	0
Solyc00g500248.1	0	0	0	0	0	0	0	0	0	0	0	0
Solyc00g500249.1	0	0	0	0	0	0	0	0	0	0	0	0
Solyc00g500250.1	0.11589	0.0283505	0	0.0268504	0.0670922	0.115784	0.030549	0.0292937	0.0292718	0	0.262374	0.127909
Solyc00g500251.1	0	0	0	0	0	0	0	0	0	0	0	0
Solyc00g500252.1	0	0	0	0	0	0	0	0	0	0	0	0
Solyc00g500253.1	0	0	0	0	0	0	0	0	0	0	0	0
Solyc00g500254.1	0.0932777	0	0	0	0	0	0	0.471557	0	0	0.0993785	0
Solyc00g500255.1	0	0	0	0	0	0	0	0	0	0	0	0
Solyc00g500256.1	0	0	0	0	0	0	0	0	0	0	0	0
Solyc00g500257.1	0	0	0	0	0	0	0	0	0	0	0	0
Solyc00g500258.1	0	0	0	0	0	0	0	0	0	0	0	0
Solyc00g500259.1	0	0	0	0	0	0	0	0	0	0	0	0
Solyc00g500260.1	0	0	0	0	0	0	0	0	0	0	0	0
Solyc00g500261.1	0	0	0	0	0	0	0	0	0	0	0	0
Solyc00g500262.1	0	0	0	0	0	0	0	0	0	0.0267868	0	0
Solyc00g500263.1	0	0	0	0	0	0	0	0	0	0	0	0
Solyc00g500264.1	0	0	0	0	0	0	0	0	0	0	0	0
Solyc00g500265.1	0	0	0	0	0	0	0	0	0	0	0	0
Solyc00g500266.1	0	0	0	0	0	0	0	0	0	0	0	0
Solyc00g500267.1	0	0	0	0	0	0	0	0	0	0	0	0
Solyc00g500268.1	0	0	0	0	0	0	0	0	0	0	0	0
Solyc00g500269.1	0	0	0	0	0	0	0	0	0	0	0	0
Solyc00g500270.1	0	0	0	0	0	0	0	0	0	0	0	0
Solyc00g500271.1	0	0	0	0	0	0	0	0	0	0	0	0
Solyc00g500272.1	0	0	0	0	0	0	0	0	0	0	0	0
Solyc00g500273.1	0	0	0	0	0	0	0	0	0	0	0	0
Solyc00g500274.1	0	0	0	0	0	0	0	0	0	0	0	0
Solyc00g500275.1	0	0	0	0	0	0	0	0	0	0	0	0
Solyc00g500276.1	0	0	0	0	0	0	0	0	0	0	0	0
Solyc00g500277.1	0	0.0894566	0	0	0	0.0913355	0	0.184865	0	0	0	0
Solyc00g500278.1	0	0	0	0	0	0	0	0	0	0	0	0
Solyc00g500279.1	0	0	0	0	0	0	0	0	0	0	0	0
Solyc00g500280.1	0	0	0	0	0	0	0	0	0	0	0	0
Solyc00g500281.1	0	0	0	0	0	0	0	0	0	0	0	0
Solyc00g500282.1	0	0	0	0	0	0	0	0	0	0	0	0
Solyc00g500283.1	0	0	0	0	0	0	0	0	0	0	0	0
Solyc00g500284.1	0	0	0	0	0	0	0	0	0	0	0	0
Solyc00g500285.1	0	0	0	0	0	0	0	0	0	0	0	0
Solyc00g500286.1	0	0	0	0	0	0	0	0	0	0	0	0
Solyc00g500287.1	0	0	0	0	0	0	0	0	0	0	0	0
Solyc00g500288.1	0	0	0	0	0	0	0	0	0	0	0	0
Solyc00g500289.1	0	0	0	0	0	0	0	0	0	0	0	0
Solyc00g500290.1	0	0.0155856	0.0145276	0.0442827	0.0196713	0.0371301	0	0.00536802	0	0.0158787	0	0.0260435
Solyc00g500291.1	0	0	0	0	0	0	0	0	0	0	0	0
Solyc00g500292.1	0	0	0	0	0	0	0	0	0	0	0	0
Solyc00g500293.1	0.0997665	0	0	0	0.0924122	0	0	0	0	0.0994606	0	0
Solyc00g500294.1	0.0277129	0	0.025277	0	0.02567	0	0.0292208	0	0	0	0	0
Solyc00g500295.1	0	0	0	0	0	0	0	0	0	0	0	0
Solyc00g500296.1	0	0	0	0	0	0	0	0	0	0	0.0345298	0
Solyc00g500297.1	0	0	0	0	0	0	0	0	0	0	0	0
Solyc00g500298.1	0	0	0	0	0	0	0	0	0	0	0	0
Solyc00g500299.1	0	0	0	0	0	0	0	0	0	0	0	0
Solyc00g500300.1	0	0	0	0	0	0	0	0	0	0	0	0
Solyc00g500301.1	0	0	0	0	0.0636371	0	0	0	0	0	0	0
Solyc00g500302.1	0	0	0	0	0.0458737	0	0	0	0	0	0	0
Solyc00g500303.1	0	0	0	0	0	0	0	0	0	0	0	0
Solyc00g500304.1	0	0	0	0	0	0	0	0	0	0	0	0
Solyc00g500305.1	0	0	0	0	0	0	0	0	0	0	0	0
Solyc00g500306.1	0	0	0	0	0	0	0	0	0	0	0	0
Solyc00g500307.1	0	0	0	0	0	0	0	0	0	0	0	0
Solyc00g500308.1	0	0	0	0	0	0	0	0	0	0	0	0
Solyc00g500309.1	0	0	0	0	0	0	0	0	0	0	0	0
Solyc00g500310.1	0	0	0	0	0	0	0	0	0	0	0	0
Solyc00g500311.1	0	0	0	0	0	0	0	0	0	0	0	0
Solyc00g500312.1	0	0	0	0	0	0	0	0	0	0	0	0
Solyc00g500313.1	0	0	0	0	0	0	0	0	0	0	0	0
Solyc00g500314.1	0	0	0	0	0	0	0	0	0	0	0	0
Solyc00g500315.1	0	0	0	0	0	0	0	0	0	0	0	0
Solyc00g500316.1	0	0	0	0	0	0	0	0	0	0	0	0
Solyc00g500317.1	0	0	0	0	0	0	0	0	0	0	0	0
Solyc00g500318.1	0	0	0	0	0	0	0	0	0	0	0	0
Solyc00g500319.1	0	0	0	0	0	0	0	0	0	0	0	0
Solyc00g500320.1	0	0	0	0	0	0	0	0	0	0.0300999	0	0
Solyc00g500321.1	0	0	0	0	0	0	0	0	0	0	0	0
Solyc00g500322.1	0	0	0	0	0	0	0	0	0.0681861	0	0	0
Solyc00g500323.1	0	0	0	0	0	0	0	0	0	0	0	0
Solyc00g500324.1	0	0	0	0	0	0	0	0	0	0	0	0
Solyc00g500325.1	0	0	0	0	0	0	0	0	0	0	0	0
Solyc00g500326.1	0	0	0	0	0	0	0	0	0	0	0	0
Solyc00g500327.1	0	0	0	0	0	0	0	0	0	0	0	0
Solyc00g500328.1	0	0	0	0	0	0	0	0	0	0	0	0
Solyc00g500329.1	0	0	0	0	0	0	0	0	0	0	0	0
Solyc00g500330.1	0	0	0	0	0	0	0	0	0	0	0	0
Solyc00g500331.1	0	0	0	0	0	0	0	0	0	0	0	0
Solyc00g500332.1	0	0	0	0	0	0	0	0	0	0.0212076	0.0453284	0
Solyc00g500333.1	0	0	0	0	0	0.208411	0	0	0.0702523	0	0	0.0682181
Solyc00g500334.1	0	0	0	0	0	0	0	0	0	0	0	0
Solyc00g500335.1	0	0	0	0	0	0	0	0	0	0	0	0
Solyc00g500336.1	0	0	0	0	0	0	0	0	0	0	0	0
Solyc00g500337.1	0	0	0	0	0	0	0	0	0	0	0	0
Solyc00g500338.1	0	0	0	0	0	0	0	0	0	0	0	0
Solyc00g500339.1	0	0	0	0	0	0	0	0	0	0	0	0
Solyc00g500340.1	0	0	0	0	0	0	0	0	0	0.193864	0	0
Solyc00g500341.1	0	0	0	0	0	0	0	0	0	0	0	0
Solyc00g500342.1	0	0	0	0	0	0	0	0	0	0	0	0
Solyc00g500343.1	0	0	0	0	0	0	0	0	0	0	0	0
Solyc00g500344.1	0.269957	0.13208	0	0	0	0	0	0.136474	0.545489	0	0	0
Solyc00g500345.1	0	0	0	0	0	0	0	0	0	0	0	0.0420523
Solyc00g500346.1	0	0	0	0	0	0	0	0	0	0	0	0
Solyc00g500347.1	0	0	0	0	0	0	0	0	0	0	0	0
Solyc00g500348.1	0	0	0	0	0	0	0	0	0	0	0	0
Solyc00g500349.1	0	0	0	0	0	0	0	0	0	0	0	0
Solyc00g500350.1	0	0	0	0	0	0	0	0	0	0	0	0
Solyc00g500351.1	0	0	0	0	0	0	0	0	0	0	0	0
Solyc00g500352.1	0	0	0	0	0	0	0	0	0	0	0	0
Solyc00g500353.1	0	0	0	0	0	0	0	0	0	0.0144541	0	0
Solyc00g500354.1	0	0	0	0	0	0	0	0	0	0	0	0
Solyc00g500355.1	0	0	0	0	0	0	0	0	0	0	0	0
Solyc00g500356.1	0	0	0	0	0	0	0	0	0	0	0	0
Solyc00g500357.1	0	0	0	0	0	0	0	0	0	0	0	0
Solyc00g500358.1	0	0	0	0	0	0	0	0	0	0	0	0
Solyc00g500359.1	0	0	0	0	0	0	0.355806	0	0	0	0	0
Solyc00g500360.1	0	0	0	0	0	0	0	0	0	0	0	0
Solyc00g500361.1	0.158798	0.0388471	0.03621	0.220749	0.220638	0.039663	0.125579	0.521813	0.200547	0.435355	0.042296	0.0778961
Solyc00g500362.1	0	0	0	0	0	0	0	0	0	0	0	0
Solyc00g500363.1	0	0	0	0	0	0	0	0	0	0	0	0
Solyc00g500364.1	0	0	0	0	0	0	0	0	0	0	0	0
Solyc00g500365.1	0	0.0569889	0	0	0	0	0	0	0	0	0	0
Solyc00g500366.1	0	0	0	0	0	0	0	0	0	0	0	0
Solyc00g500367.1	0	0	0	0	0	0	0	0	0	0	0	0
Solyc00g500368.1	0	0	0	0	0	0	0	0	0	0	0	0
Solyc00g500369.1	0	0	0	0	0	0	0	0	0	0	0	0
Solyc00g500370.1	0	0	0	0	0	0	0	0	0	0	0	0
Solyc00g500371.1	0	0	0	0	0	0	0	0	0	0	0	0
Solyc00g500372.1	0	0	0	0	0	0	0	0	0	0	0	0
Solyc00g500373.1	1.99917	2.61618	2.17496	1.38397	2.23108	1.70856	1.87937	2.5571	2.57952	2.13712	1.89897	1.67776
Solyc00g500374.1	0	0	0	0	0	0	0	0	0	0	0	0
Solyc00g500375.1	0	0	0	0	0	0	0	0	0	0	0	0
Solyc00g500376.1	0	0	0	0	0	0	0	0	0	0	0	0
Solyc00g500377.1	0	0	0	0	0	0	0	0	0	0	0	0
Solyc00g500378.1	0	0	0	0	0	0	0	0	0	0	0	0
Solyc00g500379.1	0	0	0	0	0	0	0	0.0549777	0	0	0	0
Solyc00g500380.1	0	0	0	0	0	0	0	0	0	0	0	0
Solyc00g500381.1	0	0	0	0	0	0	0	0	0	0	0	0
Solyc00g500382.1	0	0	0	0	0	0	0	0	0	0	0	0
Solyc00g500383.1	0	0	0	0	0	0	0	0	0	0	0	0
Solyc00g500384.1	0	0	0	0	0	0	0	0	0	0	0	0
Solyc00g500385.1	0	0	0	0	0	0	0	0	0	0	0	0
Solyc00g500386.1	0	0	0	0	0	0	0	0	0	0	0	0
Solyc00g500387.1	0	0	0	0	0	0	0	0	0	0	0	0
Solyc00g500388.1	0	0	0	0	0	0	0	0	0	0	0	0
Solyc00g500389.1	0	0	0	0	0	0	0	0	0	0	0	0
Solyc00g500390.1	0	0	0	0	0	0	0	0	0	0	0	0
Solyc00g500391.1	0	0	0	0	0	0	0	0	0	0	0	0
Solyc00g500392.1	0	0	0	0	0	0	0	0	0	0	0	0
Solyc00g500393.1	0	0	0	0	0	0	0	0	0	0	0	0
Solyc00g500394.1	0	0	0	0	0	0	0	0	0	0	0	0
Solyc00g500395.1	0	0	0	0	0	0	0	0	0	0	0	0
Solyc00g500396.1	0	0	0	0	0	0	0	0	0	0	0	0
Solyc00g500397.1	0	0	0	0	0	0	0	0	0	0	0	0
Solyc00g500398.1	0	0	0	0	0	0	0	0	0	0	0	0
Solyc00g500399.1	0	0	0	0	0	0	0	0	0	0	0	0
Solyc00g500400.1	0	0	0	0	0	0	0	0	0	0	0	0
Solyc00g500401.1	0	0	0	0	0	0	0	0	0	0	0	0
Solyc00g500402.1	0	0	0	0	0	0	0	0	0	0	0	0
Solyc00g500403.1	0	0	0	0	0	0	0	0	0	0	0	0
Solyc00g500404.1	0	0	0	0	0	0	0	0	0	0	0	0
Solyc00g500405.1	0	0	0	0	0	0	0	0	0	0	0.0763972	0
Solyc00g500406.1	0	0	0	0	0	0.0413067	0	0	0	0	0	0
Solyc00g500407.1	0	0	0	0	0	0	0	0	0	0	0	0
Solyc00g500408.1	0	0	0	0	0	0	0	0	0	0	0	0
Solyc00g500409.1	0	0	0	0.0886063	0	0	0	0	0	0	0	0.0937999
Solyc01g004000.1	0	0	0	0	0	0	0	0	0	0	0	0
Solyc01g004002.1	0	0	0	0	0	0	0	0	0	0	0	0
Solyc01g004004.1	0	0	0	0	0	0	0	0	0	0	0	0
Solyc01g004006.1	0	0	0	0	0	0	0	0	0	0	0	0
Solyc01g004008.1	0	0	0	0	0	0	0	0	0	0	0	0
Solyc01g005000.3	19.405	21.7312	19.6123	16.6939	15.6869	18.2122	20.0889	20.5515	19.4272	20.3617	18.5859	18.1532
Solyc01g005010.4	13.9555	11.9719	12.2722	11.5414	9.82551	13.0361	12.9002	16.1982	14.9848	13.5696	15.135	11.7267
Solyc01g005020.3	18.2317	19.2099	19.2923	18.2412	16.4502	16.0185	20.0296	20.4394	18.8798	17.6193	18.4543	16.766
Solyc01g005030.4	7.4941	6.64422	7.76547	6.39766	6.4694	7.98043	8.03839	8.23995	7.12178	6.45453	6.53571	7.11406
Solyc01g005040.3	0.101085	0.148372	0.322699	0.889967	0.702251	0.706945	0.746096	0.511026	0.306387	0.151163	0.646179	0.396687
Solyc01g005050.4	0	0	0	0	0	0	0	0	0	0	0	0
Solyc01g005060.3	8.40598	10.1456	9.26342	9.46136	9.70221	11.3655	10.0097	8.98174	9.6716	7.42851	7.31718	8.55906
Solyc01g005070.3	0.0225553	0.264853	0.144009	0.146322	0	0.0450692	0	0.0228053	0.0455765	0.157403	0	0.0442568
Solyc01g005080.3	18.9258	17.317	18.2413	17.1075	18.8781	19.374	19.479	21.3346	20.3056	17.7976	18.2676	19.2604
Solyc01g005090.3	0	0	0	0	0	0	0	0	0	0	0	0
Solyc01g005100.4	9.87777	9.84006	10.3795	10.853	9.38544	8.59696	10.3884	10.9654	12.0632	8.09626	10.2797	9.16631
Solyc01g005110.3	11.3963	14.1313	13.4245	13.4691	13.3768	14.2898	13.2812	12.5955	12.4462	13.0632	12.1908	13.127
Solyc01g005120.3	21.7737	20.9687	22.3764	17.3022	18.8908	19.5255	19.9765	19.3648	21.2087	19.3918	20.9932	19.8502
Solyc01g005130.2	11.4508	12.3221	10.3218	12.6037	13.9971	12.5138	14.2336	10.8307	14.4189	11.1478	10.876	12.7824
Solyc01g005140.3	0	0	0	0	0.0282644	0	0	0	0	0.0912604	0	0
Solyc01g005150.3	1.56452	1.02062	1.50628	1.77213	1.44919	1.30257	1.09976	1.05457	1.22942	1.6897	0.555616	1.10854
Solyc01g005160.4	0	0	0	0	0.0559664	0	0	0.0203633	0	0	0	0
Solyc01g005180.1	2.24475	1.46437	1.36496	1.61803	0.924122	2.74106	2.76137	1.13481	1.76394	0.497303	1.46151	3.79278
Solyc01g005210.4	21.2333	23.4056	20.7268	24.5485	24.7809	24.3303	24.7189	24.9112	25.7687	26.2388	23.8951	25.6657
Solyc01g005220.3	0.0756472	0.148046	0	0.210318	0.0420425	0.332542	0.0797632	0.0458913	0.0764284	0.0301661	0.032238	0.0890584
Solyc01g005230.4	0	0	0	0	0	0	0	0.0532124	0	0	0.0280357	0.129082
Solyc01g005240.4	44.3367	44.6653	44.8562	44.0134	41.688	42.1167	39.1441	39.0499	41.4449	44.4182	44.0606	39.075
Solyc01g005250.4	49.4244	48.4859	49.4833	53.0863	49.6139	53.4922	42.1977	39.3649	43.1572	51.6063	52.5234	47.4228
Solyc01g005253.1	9.38712	9.37227	7.10021	9.47754	10.6745	11.8566	9.33459	9.6069	11.1418	9.39638	10.6109	10.0331
Solyc01g005257.1	26.0121	27.3711	26.8968	24.9269	24.6509	26.3356	24.0282	26.2045	24.9396	25.2077	22.9655	21.8298
Solyc01g005280.3	7.42866	7.08743	6.21105	6.88452	7.05308	7.48368	8.51823	6.666	7.94319	10.3374	8.80492	9.5352
Solyc01g005290.4	21.2283	21.4073	20.2829	21.4771	24.6711	22.2171	34.3921	27.95	30.4053	26.7325	27.4934	26.0597
Solyc01g005300.4	51.4187	50.9669	51.2033	51.1803	51.0895	51.091	69.8098	68.1296	70.0284	68.8202	66.5754	67.3294
Solyc01g005310.3	0	0.0947854	0.0147252	0	0	0	0	0.0489693	0.0326219	0	0.0172001	0.0475159
Solyc01g005320.2	0	0.289599	0	0	0.109655	0.0591364	0.187234	0	0	0.0295047	0	0.0290352
Solyc01g005330.3	55.8821	60.1141	55.9633	60.9635	58.3381	58.067	64.2094	67.9723	62.494	59.9314	61.3086	60.3206
Solyc01g005340.3	4.20402	4.97139	3.38736	4.54313	4.01796	4.40793	4.69904	4.64112	5.83834	4.79832	5.03292	4.72198
Solyc01g005350.4	0.342089	0.334744	0.384025	0.512128	0.853117	0.446937	0.665913	0.133031	0.239277	0.393508	0.140178	1.00684
Solyc01g005360.4	0	0.0329877	0	0.0312422	0.124906	0.101042	0.0355458	0	0.136239	0.235257	0	0.0661469
Solyc01g005370.3	1.18816	1.19898	0.406395	1.37641	1.27254	1.26126	1.17451	0.863452	1.1254	1.11048	0.75161	1.42066
Solyc01g005380.3	13.8801	14.6049	14.3021	17.4203	15.6363	15.7627	15.4722	14.3862	14.6688	15.034	16.1491	16.2572
Solyc01g005390.3	0.808368	1.20733	1.51343	2.32633	1.65519	2.04032	0.762631	0.387154	0.687761	1.23004	1.40518	0.834808
Solyc01g005400.3	3.51288	4.66039	4.49807	4.25728	4.50543	3.4759	3.77525	3.58596	5.665	3.83885	4.57034	5.43469
Solyc01g005410.4	4.00594	4.48728	4.85574	8.45085	7.51893	10.2163	5.27988	6.12879	5.53842	5.88539	5.55957	6.25716
Solyc01g005420.2	2.78852	1.99557	3.75817	3.35568	3.12268	2.78595	1.6676	3.91352	3.44806	3.27787	3.63603	2.61324
Solyc01g005430.3	5.28007	5.03753	4.60526	6.11664	4.50875	4.84661	4.31471	5.98922	5.01785	5.77382	5.3793	5.55245
Solyc01g005440.4	143.513	142.846	140.505	141.487	130.429	133.262	139.766	131.169	140.825	137.114	137.585	136.352
Solyc01g005450.3	2.74492	2.17293	1.20963	1.80071	3.17108	3.01972	2.04876	2.2764	2.24354	2.85949	2.0044	1.93651
Solyc01g005460.4	17.6111	20.4208	17.1397	17.8963	17.8435	16.1797	18.4199	21.0046	18.0791	17.6041	16.5999	20.5202
Solyc01g005470.3	3.99266	4.26619	5.06491	8.20849	7.69424	6.64831	7.16167	8.12021	7.74321	7.27455	8.4587	6.5735
Solyc01g005480.3	10.9571	11.9809	12.5429	11.7755	10.0563	12.2928	11.4473	12.1559	10.6234	13.5091	11.1811	13.2744
Solyc01g005490.3	14.2899	12.7954	13.4725	13.9436	14.2335	13.476	12.194	15.6986	15.6175	14.657	13.0531	13.4802
Solyc01g005500.3	0.812546	0.985923	0.47432	0.572302	1.0236	0.746855	0.993839	0.690103	0.459725	0.550837	0.727181	0.733393
Solyc01g005510.3	0.174637	0	0.0868839	0	0.132352	0.0951692	0.13392	0.0321041	0.0962405	0.0474824	0.0169145	0.0311513
Solyc01g005520.4	40.8421	43.969	40.3282	47.8015	47.9841	50.2934	37.678	37.4084	38.4578	41.7305	43.6719	46.3945
Solyc01g005530.3	36.4194	35.7919	31.202	36.6782	33.9784	32.232	30.9094	35.333	33.7114	33.5269	35.8857	34.6974
Solyc01g005540.4	26.3302	27.5467	27.0583	28.8369	30.3448	28.9624	26.9133	28.5771	26.6184	29.607	29.649	30.29
Solyc01g005550.3	256.167	259.594	256.271	238.969	234.018	225.564	245.841	243.204	237.369	214.4	220.165	210.355
Solyc01g005560.3	147.48	153.925	153.728	145.799	148.447	136.155	144.887	155.368	152.324	159.667	154.126	156.421
Solyc01g005570.4	50.9507	48.7702	46.9223	48.6668	48.3756	47.1241	57.5386	57.2115	49.0255	48.9496	53.4945	54.9889
Solyc01g005580.2	49.0107	52.27	53.3007	53.9225	55.7353	55.8216	52.7818	53.023	53.3483	55.9897	53.4091	58.1461
Solyc01g005590.2	40.2781	35.1136	54.1789	51.9573	58.0362	46.0943	52.5937	48.7048	59.1091	47.3743	44.5596	48.4566
Solyc01g005600.4	30.3374	28.1654	31.4575	31.146	32.806	30.24	29.6648	31.2129	29.4556	29.9206	29.5046	31.1739
Solyc01g005610.4	0.118893	0	0	0	0	0	0	0	0	0	0	0
Solyc01g005620.3	246.87	240.835	239.499	256.071	243.855	256.364	220.486	219.908	228.563	239.132	232.183	236.331
Solyc01g005630.3	0	0	0	0	0	0	0	0	0	0	0	0
Solyc01g005640.4	12.1168	10.3408	10.0647	11.4456	11.6561	10.4732	11.5007	12.53	12.7994	10.0488	11.1911	11.0131
Solyc01g005650.3	0	0	0	0	0	0	0	0	0	0	0	0
Solyc01g005660.3	0	0	0	0	0	0	0	0	0	0	0	0
Solyc01g005670.3	4.75347	4.96855	4.71009	3.04365	4.76332	3.64817	4.46534	4.87169	3.97303	3.87728	2.99258	3.47643
Solyc01g005680.4	0.357048	0.279506	0.521063	0	0.0992185	0.499408	0	0.180503	0.252515	0.213572	0.15216	0.210174
Solyc01g005690.3	56.3663	57.0792	55.8934	56.1606	62.0373	56.2641	56.1122	57.7807	53.9698	59.6349	61.8784	60.1198
Solyc01g005700.3	9.68207	9.48673	9.63811	9.50769	9.0515	8.67383	9.97901	9.0503	9.32859	9.37113	9.01738	9.54914
Solyc01g005710.2	0.170958	0	0	0	0.158355	0	0.420605	0	0.345446	0.227244	0.182139	0.223629
Solyc01g005720.3	0.0782616	0.12253	0.0428295	0.145058	0.101489	0.344035	0.148536	0.379819	0.284651	0.405713	0.400226	0.322477
Solyc01g005730.3	0.679083	0.61528	0.871738	1.38688	1.35124	1.18102	1.4851	1.24607	1.24514	1.09072	1.36661	1.04869
Solyc01g005740.3	0.150303	0.441228	1.78219	0.835763	0	2.55281	1.10937	1.9756	0.607422	0.59937	0	0.147458
Solyc01g005750.1	0	0	0	0	0	0	0	0	0	0	0	0
Solyc01g005760.3	2.12992	1.54825	2.00931	2.05286	2.16456	2.1766	2.36131	3.11337	2.02895	2.01418	1.68571	1.83885
Solyc01g005770.3	3.48292	4.21005	4.29799	4.17716	3.98528	5.11724	4.75256	4.35011	6.72729	5.61686	4.58383	5.226
Solyc01g005780.1	0.253633	0.321183	0.381029	0.442456	0.442233	0.402458	0.393284	0.181019	0.195957	0.223107	0.429176	0.292744
Solyc01g005783.1	0.829384	1.89368	0.126081	0	0	0.690518	1.16602	0.978338	0	0.689034	0.294544	0
Solyc01g005787.1	1.2373	3.74227	1.33373	3.12728	1.97961	2.13519	1.54183	2.84321	4.09116	3.81266	2.03726	2.31741
Solyc01g005790.1	5.62409	6.38387	6.47488	5.49012	8.26576	6.79266	6.16731	7.60716	6.99539	6.37935	6.84413	7.08711
Solyc01g005800.3	0.672133	1.13186	0.784138	0.840191	1.08591	1.53043	1.18667	1.45399	1.34236	1.09081	0.832667	0.904773
Solyc01g005810.3	87.6764	89.0282	87.79	89.6146	90.7895	87.9434	89.0667	92.5176	88.7325	80.52	83.7203	84.9685
Solyc01g005820.4	297.641	295.747	292.189	292.206	292.532	293.947	264.528	263.649	282.265	273.344	279.51	282.49
Solyc01g005830.4	58.3833	65.4689	64.8068	64.4095	69.1134	70.5293	63.1962	71.3251	62.7902	65.0012	62.1477	65.9636
Solyc01g005840.3	16.1903	14.9039	16.3351	17.7089	13.3676	17.2538	16.8605	16.1677	11.632	15.7422	16.9937	15.0995
Solyc01g005850.2	2.05431	2.73084	1.02526	0.826194	2.76456	1.58773	2.16609	2.07708	1.72308	1.6616	2.31257	2.05346
Solyc01g005860.2	1.62932	0.896816	0.835936	1.13248	1.60354	2.64522	0.966361	1.3385	0.72019	2.43649	1.30192	1.39867
Solyc01g005870.3	0.510242	0.641939	0.51858	0.689035	1.01278	0.873896	2.12127	2.21098	1.79692	2.38352	2.08127	1.90222
Solyc01g005880.1	0	0	0	0	0.0305385	0	0	0	0	0	0.0702503	0.0323448
Solyc01g005890.1	0.0436242	0	0.0397897	0	0	0	0.0459978	0	0	0	0	0
Solyc01g005900.2	6.88389	10.9461	7.51215	8.81	6.98372	5.97693	7.7337	7.37447	8.03135	10.7435	7.72703	6.2712
Solyc01g005910.3	18.1101	19.6595	19.2165	14.6379	19.1817	20.0467	18.9327	18.5449	17.7513	15.5413	18.8287	18.6001
Solyc01g005920.3	5.16893	4.35218	3.91055	4.56751	4.58376	4.26345	3.99257	4.82108	4.39241	4.23431	4.84531	4.44212
Solyc01g005930.3	5.30488	6.09269	5.56551	5.21636	4.52164	5.89719	6.03995	4.88522	5.56096	5.48725	5.49264	3.88503
Solyc01g005940.4	0	0.0283983	0	0	0	0	0	0	0	0	0	0
Solyc01g005950.4	34.4195	33.4139	34.4131	35.5094	35.4721	33.9902	34.3926	30.4799	32.6372	34.8778	37.6304	32.7609
Solyc01g005960.3	43.1906	45.7575	46.379	44.7079	45.7796	42.0522	44.381	43.23	42.7587	43.18	44.5111	43.5054
Solyc01g005970.3	5.99472	6.49751	6.6974	6.51257	6.70855	5.98921	6.95601	5.72765	7.15783	7.03435	7.10494	6.95057
Solyc01g005980.4	17.2613	15.141	14.7718	15.8695	12.9949	13.6727	15.2638	16.8616	15.4246	14.5346	15.0932	15.9563
Solyc01g005985.1	105.847	96.9966	108.593	100.17	101.694	104.823	109.976	100.184	105.066	122.66	117.955	125.9
Solyc01g006000.3	24.0266	22.9438	22.2946	23.1393	19.3541	20.2962	24.9521	23.9634	21.4942	23.8627	24.8458	22.4172
Solyc01g006010.3	9.33618	10.3421	10.141	9.75333	10.226	10.0666	10.7423	10.5275	9.46656	10.5478	10.0901	11.3256
Solyc01g006020.4	80.3121	79.3476	86.5188	79.2059	73.7705	85.705	82.0391	82.5941	82.7821	77.1799	80.2618	75.2247
Solyc01g006040.3	13.7636	14.732	15.2399	14.3164	15.8885	14.3807	14.4036	14.3132	14.0102	14.6589	15.0932	15.6117
Solyc01g006050.2	0.0493823	0	0	0	0.045742	0.0740054	0.0520692	0	0	0	0	0
Solyc01g006055.1	0	0.0507235	0	0	0.0480154	0.207156	0	0.209644	0	0.103355	0	0
Solyc01g006080.2	0.513723	0.209455	0.390473	0.35707	0.198272	0.641564	0.361117	0.259708	0.302767	0.298753	0.319272	0.0839999
Solyc01g006090.3	22.1339	19.7313	19.5185	25.4011	20.7497	23.2476	15.6644	18.8013	16.1901	19.1372	18.1397	24.2042
Solyc01g006100.4	86.7646	90.3608	83.6107	80.4468	80.9818	81.0165	89.5057	90.9221	83.8938	78.1221	81.2713	84.2874
Solyc01g006110.3	39.0629	39.0595	38.4591	36.7419	38.2471	37.7788	40.0686	36.9062	36.8576	34.8329	33.7645	37.2204
Solyc01g006120.4	76.7408	76.0517	81.2763	72.5819	75.0676	76.4287	83.0361	78.8777	77.559	77.9262	73.3956	76.5491
Solyc01g006130.4	29.7432	30.5365	29.334	28.5964	31.617	32.5127	29.0472	29.3974	27.8649	32.0305	31.1125	31.7082
Solyc01g006140.4	6.05124	6.44239	4.82759	5.937	6.29274	5.46529	5.68289	6.41198	5.38008	5.69486	5.32954	4.19527
Solyc01g006150.3	14.4032	13.9489	12.4031	12.7397	12.9491	11.8506	13.7129	13.3421	14.3594	12.2685	12.2085	13.0085
Solyc01g006160.3	507.144	499.22	532.76	499.987	487.819	507.934	440.631	437.497	411.349	481.82	462.769	493.169
Solyc01g006170.4	75.5659	77.1314	74.3717	73.162	77.8194	75.8581	60.3386	60.7262	61.077	67.7256	66.4957	71.0282
Solyc01g006180.4	12.7581	13.1129	12.6832	12.1781	12.2286	10.729	11.2425	12.6521	12.5962	13.4663	12.7614	12.6817
Solyc01g006190.3	78.9028	70.0813	74.3775	67.8424	66.8079	70.4973	76.3881	75.2006	78.8587	68.7424	73.3169	68.5278
Solyc01g006200.3	3.87183	4.26229	4.10278	4.08952	3.82375	3.81139	3.63223	4.34651	5.63762	4.93848	4.64071	5.11128
Solyc01g006210.4	12.0328	15.3342	17.1008	15.3527	13.8934	15.4046	13.3957	13.7223	13.5141	13.3629	10.4049	11.8051
Solyc01g006220.3	19.2374	18.4056	19.7584	14.8254	16.9887	19.8916	20.0263	18.1525	20.7538	17.8782	17.3475	18.0336
Solyc01g006230.3	28.4077	26.7157	27.3313	28.925	28.4055	28.6773	27.0139	30.124	28.4021	29.718	29.1374	28.634
Solyc01g006240.3	8.9368	8.84486	8.15127	10.1279	10.4067	8.06124	6.46153	7.07377	7.22327	5.80384	10.283	9.56926
Solyc01g006250.2	3.76532	3.9879	4.36365	4.76216	3.36466	3.49632	4.06361	3.9862	3.75945	4.28372	3.77562	3.17254
Solyc01g006260.4	10.7006	10.5191	8.8605	10.3281	12.287	10.4444	13.1026	10.6198	10.7115	11.7493	9.77184	9.86915
Solyc01g006270.2	0	0	0	0	0	0	0	0	0	0	0	0
Solyc01g006280.3	69.9796	72.4522	73.6491	76.8385	68.6702	69.2757	76.8924	74.2858	72.925	75.8457	73.1801	71.0875
Solyc01g006290.4	0.027317	0.106922	0.174411	0.556954	0.253033	0.436671	0.0288034	0.0828592	0.165595	0.136166	0.378348	0.134
Solyc01g006300.3	0.248616	0.0540617	0.352742	0.844818	0.767629	0.689964	1.01945	0.837903	1.59083	0.247853	0.941783	0.813033
Solyc01g006310.3	0	0	0	0	0	0	0	0	0	0	0	0
Solyc01g006320.4	17.2529	19.2882	17.2707	26.2221	22.2936	24.7782	20.2382	25.6428	23.4012	24.2949	23.1604	23.7391
Solyc01g006330.4	15.6784	17.2921	16.7834	18.8551	19.6562	19.4039	16.0188	17.5971	15.6192	16.4542	18.7756	15.8585
Solyc01g006340.3	7.58593	7.53754	6.06537	6.00013	6.53901	6.56583	6.62102	7.72915	5.59551	6.57116	6.12909	6.17963
Solyc01g006350.4	55.3737	58.4163	52.7241	54.6717	55.435	55.1559	58.1028	60.9227	53.7703	52.7245	56.3655	55.5729
Solyc01g006360.4	36.0389	37.0965	35.8374	33.2515	34.6733	32.6373	37.4259	36.4517	34.9761	31.4158	36.1898	34.0154
Solyc01g006370.3	114.237	114.587	110.589	109.007	107.99	106.882	118.192	115.158	110.307	105.737	110.106	105.414
Solyc01g006380.2	0.943901	1.11695	0.540586	0.935792	0.731989	0.789516	0.856386	0.732417	1.17543	1.07231	1.19273	0.581464
Solyc01g006390.2	160.531	164.811	173.808	50.2952	47.334	47.9985	88.4147	85.9621	86.4597	53.4388	53.7916	49.5882
Solyc01g006400.4	1319.41	1333.45	1317.47	734.762	763.316	707.306	1176.15	1158.27	1119.96	843.782	773.921	825.002
Solyc01g006410.4	0.366164	0.418019	0	0	0.734873	0	0	0	0.369946	0.182521	0.780227	0.0598723
Solyc01g006420.3	0.158615	0	0	0.367492	0.440768	0	0.0836227	0.481118	0	0	0.253484	0.311226
Solyc01g006430.3	186.126	185.531	180.525	129.448	133.09	137.278	157.074	156.306	150.23	127.701	123.994	127.281
Solyc01g006440.2	0.0733109	0	0	0.0339705	0.0339534	0	0	0	0.0925849	0	0	0
Solyc01g006450.4	76.3545	75.5723	76.3088	76.3166	82.2574	82.4801	74.5291	69.9747	72.5778	81.3605	85.2292	82.7123
Solyc01g006460.3	0	0	0	0	0	0	0.0638948	0	0	0	0	0
Solyc01g006480.3	20.0517	18.447	18.6348	18.6415	18.9831	17.5409	16.1484	18.0071	17.7703	16.8422	17.1578	16.884
Solyc01g006490.4	5.32276	5.17672	6.7643	4.88776	5.27612	4.81527	6.50215	5.95602	6.08274	4.28722	4.96204	5.76332
Solyc01g006500.4	7.97407	8.896	8.39751	8.44314	8.29615	6.73516	7.69712	9.56197	9.65213	8.52567	6.52562	8.35224
Solyc01g006510.3	32.0638	33.4566	33.626	32.0678	31.5644	34.4335	35.1347	35.9108	28.5824	34.8155	35.0382	37.156
Solyc01g006520.3	1.16326	1.65683	1.89803	0.922331	1.46062	1.4721	1.89434	1.46365	1.9849	1.53337	1.88655	0.963712
Solyc01g006530.1	0	0	0	0	0	0	0	0	0	0	0	0
Solyc01g006540.4	2.41836	2.77368	2.90344	3.85698	3.88629	3.62983	4.77966	4.75385	4.57983	3.3529	3.39144	2.80296
Solyc01g006550.3	0	0	0	0.0493782	0	0	0.014045	0	0.0672889	0	0	0.0522724
Solyc01g006555.1	5.15189	4.21741	3.07175	3.34403	2.84099	3.54493	6.00291	5.89811	4.96206	4.49658	4.39963	4.30704
Solyc01g006580.4	0.0244283	0.334653	0.155968	0	0.316786	0.0488117	0.20606	0.049398	0.222125	0.121767	0.156156	0.239659
Solyc01g006585.1	0	0	0	0	0	0.033813	0.107057	0.102657	0	0.101221	0.0360577	0
Solyc01g006590.3	0	0	0	0	0	0	0	0	0	0	0	0
Solyc01g006600.3	0	0	0	0	0	0	0	0	0	0	0	0
Solyc01g006610.2	0	0	0	0	0	0	0	0	0	0	0	0
Solyc01g006620.3	0	0	0	0	0	0	0	0	0	0	0	0
Solyc01g006630.3	40.3238	40.1583	36.3306	37.1007	36.2947	35.9743	37.377	34.6652	38.0513	36.1199	35.0027	34.9967
Solyc01g006640.1	0.00989065	0	0.00902128	0	0	0	0.0052144	0.00500013	0	0	0	0
Solyc01g006650.2	3.50507	2.87714	3.33334	3.07899	2.04649	2.67203	2.64485	3.1744	2.73567	2.18602	2.9202	2.75424
Solyc01g006660.3	4.62682	5.56328	5.69951	2.40503	2.43545	2.86565	3.92446	3.14175	3.1394	1.92335	2.49201	2.412
Solyc01g006670.2	2.64604	2.60977	1.89628	1.45965	1.86741	2.51772	2.61286	2.33563	2.29145	2.67979	2.17026	2.61655
Solyc01g006680.4	36.0574	40.6114	37.4912	35.8369	36.4749	33.9898	44.7643	44.1781	37.7045	43.7365	40.5854	42.0851
Solyc01g006690.4	12.0834	10.8468	11.8714	10.5196	11.871	9.71107	13.5833	13.917	12.1073	11.897	11.3488	11.5445
Solyc01g006700.3	44.5885	48.4545	48.5919	42.7099	45.1087	42.7696	42.2044	42.3694	45.1917	43.3254	40.2219	44.7284
Solyc01g006710.4	17.6017	16.1305	15.3931	17.366	18.0835	14.0998	17.3711	17.7374	15.4764	16.2092	16.5394	15.9609
Solyc01g006720.4	7.08845	6.71384	5.63616	7.63558	8.82912	7.1387	7.23448	7.77023	7.70703	7.68983	8.3996	8.48729
Solyc01g006730.4	0.874512	0.758859	0.225748	0.336415	0.580788	0.329701	0.365358	0.250246	0.150036	0.312543	0.421906	0.550389
Solyc01g006740.4	7.66869	7.19217	7.26714	6.83007	7.9521	6.78602	7.28785	8.41827	7.12402	6.91044	6.55743	7.56262
Solyc01g006750.2	0	0	0	0	0	0	0	0	0	0	0	0
Solyc01g006760.3	0	0	0	0	0	0	0	0	0	0	0	0
Solyc01g006770.2	0	0	0	0	0	0	0	0	0	0	0	0
Solyc01g006780.4	5.95721	6.80085	7.04354	6.1854	7.76618	5.18022	7.56088	6.63671	5.85155	3.57437	4.87767	6.81853
Solyc01g006790.3	7.28827	9.29432	8.49183	8.19246	5.74925	4.74477	9.07306	8.65268	8.59871	6.79716	6.21197	6.8274
Solyc01g006800.4	58.366	62.0449	60.9814	58.2893	60.3673	62.8974	63.4442	61.5113	60.1378	57.5809	55.9985	58.0501
Solyc01g006810.4	20.5486	20.4742	19.8109	20.5417	21.9421	21.1851	19.1961	21.5107	19.7665	19.0607	18.3728	21.286
Solyc01g006820.2	57.3357	56.9433	54.1887	62.626	58.2487	53.9479	61.5969	66.6371	62.3943	72.2256	73.1972	73.4664
Solyc01g006830.3	37.3792	41.2955	39.606	37.7102	44.4587	42.1215	42.3155	43.7575	41.9474	42.0103	44.1459	44.4689
Solyc01g006840.3	0	0.0839492	0.109551	0	0	0.0857124	0	0.0693936	0	0.0342113	0	0
Solyc01g006845.1	0	0	0	0	0	0	0	0	0	0	0	0
Solyc01g006850.1	2.67498	2.67889	2.96404	2.69208	2.52619	3.40329	3.3053	2.67293	2.93486	2.63553	2.73861	3.25993
Solyc01g006860.3	23.1402	23.1494	23.9656	22.224	23.2306	19.3088	23.2407	24.8344	24.3588	19.6218	21.0039	22.4486
Solyc01g006870.4	9.72959	8.34054	8.63954	8.72807	7.99565	9.15203	9.94465	10.8376	10.2134	8.79463	10.0195	9.50555
Solyc01g006880.4	10.3678	10.4092	9.54948	9.31385	9.53133	11.0592	11.1659	11.4588	10.4446	10.1985	10.0557	9.31267
Solyc01g006890.3	20.4315	19.1763	19.5129	17.5065	18.9683	18.3749	21.531	19.826	17.1767	20.415	19.9405	19.897
Solyc01g006900.3	208.213	199.087	199.345	170.993	173.628	180.081	202.137	200.607	210.405	168.724	179.695	177.201
Solyc01g006910.4	0	0	0	0.0423616	0.169361	0	0	0	0	0	0	0.134534
Solyc01g006920.4	3.69373	3.21421	2.45976	3.37579	2.80582	3.2051	2.93788	2.86884	3.55109	2.99434	3.22724	2.80877
Solyc01g006930.3	5.85775	4.8173	4.47133	5.83294	6.09937	6.37119	6.17647	8.0649	7.53421	5.25995	4.58107	5.40043
Solyc01g006940.4	53.7074	54.3353	57.5103	64.1994	54.4036	64.9216	52.3617	51.1713	50.7488	57.0635	58.2331	51.8646
Solyc01g006950.3	0.450392	0.208763	0.454046	0.263622	0.900255	0.592077	0.074984	0.239676	0.478993	0.567172	0.732403	0.604661
Solyc01g006960.3	12.6135	13.3745	12.562	11.4509	12.7201	12.7949	13.86	14.2915	13.5977	12.31	13.7386	13.0065
Solyc01g006970.4	17.3921	15.1856	15.6296	14.5192	15.6078	15.8887	16.384	16.917	16.2469	17.0144	16.3658	15.9506
Solyc01g006980.4	57.9013	59.759	64.3538	66.6315	66.4348	63.8725	53.2085	53.9147	55.2974	64.8761	65.5336	65.3553
Solyc01g006990.4	13.124	14.8152	15.1001	12.4249	15.7936	13.1296	13.6516	15.2008	14.7427	14.177	13.9447	13.7779
Solyc01g007000.4	0.0250323	0	0.0684961	0.115994	0.115935	0.37514	0.211155	0.404956	0.328781	0.0499111	0.213357	0.270144
Solyc01g007010.2	1.97406	2.17932	2.46997	1.47764	3.00068	2.93308	3.14889	3.17302	3.22179	4.49109	4.23331	3.1285
Solyc01g007020.4	2.0909	2.06849	1.61371	2.59786	2.6604	2.41036	3.24644	2.90395	3.34285	4.9478	3.01101	4.12519
Solyc01g007030.3	0.0410244	0	0	0.114058	0.456003	0.0819734	0.475822	0.290353	0.580272	0.531682	0.349661	0.56347
Solyc01g007040.4	0	0.445116	0.1383	0.0936807	0.234084	0.706945	0.21317	0.664334	0.663838	0.453488	0.215393	0.59503
Solyc01g007050.3	0	0	0	0	0	0	0	0	0.027665	0	0	0.0268639
Solyc01g007060.3	14.4247	14.877	16.1217	15.6903	13.5339	14.2592	14.7097	13.489	15.0526	13.4521	14.4482	15.8459
Solyc01g007070.3	4.57	5.06298	3.94073	10.4543	10.1206	9.01352	10.7727	9.82551	8.79655	9.00724	7.79304	8.36147
Solyc01g007080.3	2.18301	2.50944	2.28109	4.67475	4.14233	4.63727	1.69841	2.22863	2.14131	2.49325	3.31933	2.49517
Solyc01g007090.1	0.128912	0.0540617	0.285553	0.529078	0.32411	0.294385	0.116508	0.14896	0.167455	0.146876	0.235446	0.234876
Solyc01g007100.3	19.8176	20.2532	19.3436	21.0134	22.7274	20.4492	19	20.8109	20.8082	21.4859	21.3584	20.3934
Solyc01g007110.3	27.5232	24.5825	23.2507	29.0451	24.867	28.6053	27.4951	28.6376	26.1278	28.3903	28.077	25.1297
Solyc01g007120.3	23.4653	23.2841	22.1713	21.3391	22.8384	25.3105	22.714	21.3361	22.9488	23.229	23.3802	23.74
Solyc01g007130.3	28.7819	26.9062	26.4563	27.1609	26.1281	27.5394	29.7422	29.2583	28.8332	27.8006	27.2514	27.8168
Solyc01g007140.3	11.1416	11.0664	12.5882	13.4221	11.7384	11.0756	12.6552	11.3216	10.6922	12.3441	11.156	11.8078
Solyc01g007150.3	55.9666	53.8065	51.1293	54.6643	52.7112	51.8613	52.2781	54.2122	53.889	52.3576	53.7389	52.6522
Solyc01g007160.4	7.65862	8.912	8.84643	8.93371	8.43618	7.53341	7.51412	9.38787	7.46884	9.78713	8.09653	7.74575
Solyc01g007170.4	17.1506	17.3495	16.4091	16.4753	17.1134	15.8349	15.4897	14.5183	14.1848	16.7678	16.5333	15.2246
Solyc01g007180.3	4.3714	3.98683	4.25813	3.73654	5.4644	5.38502	5.191	5.53553	3.64472	5.92349	5.15469	6.53708
Solyc01g007190.3	1.9351	1.11751	1.04165	1.61696	2.05692	0.950815	1.47176	1.53958	1.76278	1.99242	1.96028	1.15153
Solyc01g007200.2	56.5231	51.5989	59.359	53.1638	47.9134	50.9989	56.1812	53.6104	56.1245	49.9846	50.4481	50.3976
Solyc01g007210.3	0	0	0	0	0	0	0	0	0	0	0	0
Solyc01g007220.4	2.32477	2.46442	1.82592	2.66318	3.08055	3.5162	2.72362	2.74228	3.39267	3.9593	3.06162	4.14972
Solyc01g007230.4	15.7493	15.1794	16.3451	14.9249	14.9174	17.0756	17.1889	17.6	14.1572	14.8746	15.5598	18.8589
Solyc01g007240.3	1.35668	0.786696	0.64163	0.698503	1.02395	1.45583	0.900683	0.355629	0.761494	1.25233	0.856541	1.18311
Solyc01g007250.4	26.0421	28.7829	25.7792	25.4244	24.7918	28.1039	23.9597	22.2444	23.1472	24.7082	25.0364	25.7592
Solyc01g007260.3	7.3117	6.40626	6.34976	7.26872	7.86548	8.45772	7.88724	7.47138	7.76705	6.56553	6.43636	6.16854
Solyc01g007263.1	4.84326	3.53866	2.94503	1.85525	2.39266	1.22583	4.08543	4.63577	4.82804	2.70391	1.92641	2.66089
Solyc01g007267.1	5.6012	5.56373	5.09343	4.86159	6.00338	4.159	5.53127	5.21842	6.00098	5.02731	5.21034	4.84771
Solyc01g007740.4	56.8353	51.8404	56.9571	55.422	58.6173	55.6511	55.4907	52.9377	59.2481	59.7535	60.2939	58.3
Solyc01g007750.3	16.2609	15.1754	13.2201	15.0395	19.0323	16.5728	14.8688	14.5555	11.6027	19.1466	16.4181	18.2321
Solyc01g007760.3	20.2626	22.0482	19.0401	20.3475	17.5844	19.0744	19.3711	20.1412	18.6158	18.1176	18.3833	18.7835
Solyc01g007770.2	1.23096	2.73335	1.33867	1.22854	2.06116	1.41903	2.64579	1.43608	1.5785	1.84077	1.46279	3.29784
Solyc01g007780.4	2.13746	2.76825	2.06427	1.66046	2.59134	2.48095	1.95547	1.97046	3.6204	2.91433	2.21029	2.68293
Solyc01g007790.4	16.8217	16.3871	15.9824	16.6335	16.4396	16.7813	18.2649	18.1471	17.476	15.4725	16.6685	14.9316
Solyc01g007800.3	29.4473	28.2493	25.5582	26.7903	25.1345	29.6898	23.653	26.3832	27.9991	25.4761	25.7475	27.7177
Solyc01g007810.1	13.4301	13.1793	16.2045	18.0295	17.6649	14.8746	15.9815	14.5877	18.9963	16.1815	13.9815	17.9569
Solyc01g007830.2	1.36836	1.13298	2.11214	1.46322	0.877492	2.52388	1.88675	2.23492	0.425381	0.839484	0.897142	2.89145
Solyc01g007840.3	11.1444	9.65055	13.0134	10.9679	11.5409	11.3312	10.8495	10.171	11.6913	11.2741	9.2815	10.3529
Solyc01g007850.2	8.96134	8.14641	8.69389	8.51841	8.62587	8.64627	8.41962	9.04956	7.19213	7.88411	9.11508	8.0815
Solyc01g007860.3	118.23	118.339	120.571	122.648	110.616	109.227	113.703	113.736	116.308	111.665	115.589	116.141
Solyc01g007870.3	42.3059	38.1275	45.5976	37.4727	34.9776	31.5166	36.1513	36.8957	31.7363	36.5127	40.3733	37.9644
Solyc01g007880.4	12.6525	12.8951	11.061	11.1555	11.0192	12.8714	12.5435	13.1427	11.3715	12.8182	12.1553	12.2244
Solyc01g007890.3	13.3803	10.6344	10.5199	10.8853	12.6183	12.9748	10.5972	11.1718	9.29777	11.1965	11.7075	11.9094
Solyc01g007900.4	14.8537	16.0327	13.1336	14.342	14.4234	13.2628	14.6531	15.4778	13.0497	14.9274	14.5256	15.5816
Solyc01g007910.3	47.3185	51.9267	51.2229	50.0329	51.8365	50.6064	42.9539	46.5564	49.8684	49.0761	48.7774	55.1823
Solyc01g007920.2	6.9213	5.30833	6.54043	6.29876	5.63137	7.10183	7.10066	7.53389	6.52029	6.5271	6.57681	6.72913
Solyc01g007930.4	7.92372	7.28886	6.99925	6.18507	5.69573	7.1173	8.35486	7.40498	7.17217	7.20169	5.75226	7.4059
Solyc01g007940.4	0.0235106	0	0	0.370404	0.217775	0	0.272688	0.0713133	0.0950134	0	0.0751448	0
Solyc01g007950.4	4.12118	5.00352	4.17659	3.19286	3.36293	4.16096	5.17311	5.05974	5.57368	3.74986	3.78671	3.6688
Solyc01g007960.3	0.171583	0.302217	0.0156501	0.286226	0.0635737	0.239995	0.126643	0.10409	0	0.136845	0.109683	0
Solyc01g007970.2	0	0	0	0	0	0	0	0	0	0	0	0
Solyc01g007980.4	3.55951	3.30733	3.1126	5.3416	4.68856	4.61658	5.66421	6.10831	6.25222	5.33917	5.77546	5.07801
Solyc01g007990.4	5.85208	4.92774	5.66076	5.36633	6.27659	6.03133	6.70635	6.58648	5.29014	5.80343	5.95591	5.16718
Solyc01g008000.3	248.965	253.767	256.882	259.768	244.281	243.983	274.896	282.015	282.03	272.14	261.051	272.259
Solyc01g008010.3	12.9199	12.7413	12.8891	12.6284	14.2348	12.2526	13.0641	13.9816	13.8692	15.0438	12.8778	14.2598
Solyc01g008020.4	29.4677	29.5713	26.4569	30.796	27.0032	29.4649	29.7914	31.3895	31.2925	27.4899	29.1193	31.7676
Solyc01g008040.1	0.121731	0	0	0	0	0.0912144	0	0.24616	0.0614941	0.0910183	0.0972697	0.328424
Solyc01g008050.4	0	0	0	0	0.0441888	0	0	0	0	0.0951183	0	0
Solyc01g008060.3	37.5786	37.1343	36.2855	38.1695	38.8728	36.6479	37.1764	38.2317	39.7005	35.1693	38.5198	35.3368
Solyc01g008070.3	9.34434	9.91116	9.83108	8.28608	9.25746	8.95516	10.1363	9.69712	8.33149	9.09229	9.62128	10.2007
Solyc01g008080.3	722.631	740.272	770.94	757.639	698.66	755.168	750.061	743.479	817.45	721.361	718.113	726.943
Solyc01g008090.4	703.276	732.212	738.545	748.653	715.118	737.275	655.619	643.99	676.459	750.016	754.224	739.181
Solyc01g008100.3	23.1681	22.5819	24.6352	22.6764	23.6175	23.0259	24.8752	23.4554	26.9826	23.67	23.8456	25.2815
Solyc01g008110.4	209.458	205.951	220.995	194.965	194.478	193.35	201.662	206.082	199.811	188.06	188.441	195.281
Solyc01g008120.4	19.0195	18.7803	17.5948	18.6786	17.8737	18.2764	18.7478	17.9366	16.91	18.8117	18.7774	18.7499
Solyc01g008130.4	4.86283	4.31619	3.67693	3.48469	4.80577	4.56939	3.58348	4.49633	4.89479	3.98287	3.5438	2.96179
Solyc01g008140.4	12.5767	11.1101	12.7499	12.3465	12.2758	12.0387	12.045	12.1934	12.2948	12.4886	12.5413	12.5142
Solyc01g008150.1	0.917852	1.79629	3.1394	4.04045	2.55058	2.98028	1.20974	2.08805	0.231833	0.686278	0.733413	0.45024
Solyc01g008160.4	47.076	40.7413	44.7886	43.9696	43.5417	47.5856	34.931	31.5376	37.9892	45.9434	42.9585	45.3255
Solyc01g008170.3	29.9343	32.2782	31.577	30.0125	29.8779	31.6248	29.9011	31.7873	27.1887	32.0139	31.48	29.5224
Solyc01g008180.3	31.121	30.3398	31.9657	28.2301	26.2146	26.2811	32.3622	30.332	33.2586	26.537	29.8531	27.8946
Solyc01g008190.4	12.4708	11.4221	12.2391	12.7593	13.6308	11.6121	13.8331	10.7429	12.4484	11.985	10.4697	12.4305
Solyc01g008200.3	6.49914	7.8859	6.16499	5.30032	4.67156	5.71399	5.53703	4.88895	7.24915	6.84205	8.08749	6.27411
Solyc01g008220.3	10.0035	11.0412	8.30256	10.3252	10.4078	9.3785	12.4973	12.7987	11.879	9.68919	8.43527	9.06991
Solyc01g008230.4	53.8716	50.5336	52.5493	52.6801	52.4569	58.8066	59.8808	58.4397	60.6215	60.0295	56.1794	56.2626
Solyc01g008240.4	0	0	0	0	0	0	0	0	0	0	0	0
Solyc01g008250.3	23.9053	25.9725	26.5834	24.4395	26.5526	25.4915	23.9782	22.0925	25.5362	24.4807	29.6284	25.1328
Solyc01g008260.4	15.1121	15.1849	17.8983	16.0119	16.3798	15.5489	15.1733	15.5532	13.992	12.3674	13.0726	15.1358
Solyc01g008270.3	102.838	97.2794	97.6338	102.876	98.9294	99.9827	104.696	90.2515	94.4324	99.708	91.5807	107.669
Solyc01g008280.4	16.3275	15.3868	15.096	15.7939	14.6687	15.5984	15.0963	14.5662	15.5032	17.324	15.5392	16.8292
Solyc01g008290.3	21.2375	20.8165	21.8634	25.0783	22.1868	24.6086	19.8882	18.0235	18.1725	24.342	24.2441	22.7632
Solyc01g008300.2	2.07739	2.51108	1.04028	1.01924	1.16964	1.95339	2.61991	3.78897	3.33345	3.41109	2.90762	2.87727
Solyc01g008310.4	66.4379	68.8221	66.2466	65.1669	67.9684	69.5362	68.2313	66.6857	64.9644	69.4306	71.3448	71.5289
Solyc01g008320.3	11.9119	12.5117	10.8134	10.0112	10.7987	12.2485	11.4398	11.4926	11.389	10.8256	10.7678	12.0738
Solyc01g008330.4	100.985	99.9702	98.6056	100.267	102.385	100.842	85.6703	90.0839	89.217	96.9989	98.53	101.254
Solyc01g008340.3	22.513	21.3174	21.8857	22.3095	24.7304	24.1026	20.5583	20.6072	19.1209	22.6254	23.3485	22.5715
Solyc01g008360.3	70.102	69.5238	71.3875	70.4438	67.0654	69.4517	71.5381	74.0716	73.9707	71.641	72.9569	73.1566
Solyc01g008370.3	132.64	136.689	141.171	133.895	131.735	142.659	132.112	128.339	133.158	134.015	131.877	131.834
Solyc01g008390.3	0	0	0.0993483	0.06309	0.0378349	0	0.0430683	0.0275323	0.0412677	0.0271471	0.0435174	0.0667879
Solyc01g008400.3	4.10507	5.12931	4.37789	4.15556	4.15346	5.74182	3.66252	4.91682	3.5732	3.21103	4.84457	3.5317
Solyc01g008410.3	0	0	0.0290282	0.0147472	0	0.0635928	0.0335573	0.241338	0.0160772	0.0793202	0.0678145	0.124893
Solyc01g008420.3	0.845081	0.310101	0.7708	0.424223	0.880634	1.24887	1.16952	0.872247	1.17399	1.36905	1.03166	1.10545
Solyc01g008425.1	0	0	0	0	0	0	0	0	0	0	0	0
Solyc01g008440.3	10.4707	10.9613	10.343	10.0489	10.6189	11.4672	11.6368	12.7069	10.9691	10.081	11.8463	11.1116
Solyc01g008450.1	0	0.0403842	0.0376427	0.152989	0.649877	0.123697	0.0435159	0.250366	0.291876	0.0411438	0.483666	0.0809784
Solyc01g008460.3	16.5352	16.214	18.6471	16.1896	18.3283	17.2803	19.7328	17.7327	18.3136	16.0362	16.5479	15.4756
Solyc01g008470.3	18.5962	18.6947	20.2797	16.6682	18.4507	15.6562	17.9718	18.1078	18.377	15.4958	16.7769	15.3241
Solyc01g008473.1	0	0	0	0	0	0	0	0	0	0	0	0
Solyc01g008475.1	0	0	0	0	0	0	0	0	0	0	0	0
Solyc01g008477.1	0	0	0	0	0	0	0	0	0	0	0	0
Solyc01g008479.1	0	0	0	0	0	0	0	0	0	0	0	0
Solyc01g008480.4	5.48605	5.29331	5.9295	5.89164	6.27002	5.74884	6.25902	5.19835	6.18113	5.63149	5.96727	5.14739
Solyc01g008490.4	6.25808	5.98962	6.85378	7.09086	5.66983	7.37045	5.97245	7.57445	6.48424	6.23889	6.15639	6.31889
Solyc01g008500.4	1.36605	1.5038	1.13472	1.49205	1.33313	0.755508	1.05456	1.03589	0.764013	1.70232	1.63732	2.05815
Solyc01g008510.3	0	0	0	0	0	0	0	0	0	0	0	0.216809
Solyc01g008520.3	7.67888	6.21747	5.90527	6.97688	6.83389	8.48413	8.66823	8.25113	7.57563	6.4545	6.48073	7.20856
Solyc01g008530.3	23.3905	24.035	23.6189	24.0834	26.9019	23.0476	23.6457	24.1376	24.3517	26.7548	25.3855	27.321
Solyc01g008540.4	0	0	0	0	0	0	0	0	0	0	0	0
Solyc01g008550.4	104.311	99.0051	114.457	95.6722	95.1024	100.913	102.837	102.002	103.558	92.7403	96.9452	98.59
Solyc01g008560.3	17.2097	13.6132	15.6642	15.4314	14.8895	14.9614	16.398	17.692	18.4434	14.3364	15.2826	16.4597
Solyc01g008570.1	0	0	0	0	0	0	0	0.0444456	0	0	0	0
Solyc01g008580.1	0	0	0	0	0	0	0	0	0	0	0	0
Solyc01g008590.1	0	0	0	0	0	0	0	0	0	0	0	0
Solyc01g008600.4	97.9555	103.546	98.2193	89.5354	91.9528	94.8703	102.778	106.29	99.7671	88.8581	90.3057	91.315
Solyc01g008610.4	0	0	0	0	0	0	0	0	0	0	0	0
Solyc01g008620.4	0.365566	0.08255	0.0256487	0.208486	0.625141	0.309041	0.355806	0.170593	0.65345	0.0280342	0	0
Solyc01g008640.4	0	0	0	0	0	0	0	0	0	0	0	0
Solyc01g008650.3	0.100819	0.157846	0.0551741	0.355048	0.298837	0.463339	0.212608	0.163097	0.488927	0.402038	0.429651	0.276949
Solyc01g008660.4	15.1034	13.9546	14.3735	14.026	12.169	14.996	14.3787	14.6713	15.6692	14.0304	14.8279	13.6848
Solyc01g008670.4	0.837009	1.03878	1.21033	1.19193	0.926588	1.42773	2.02341	1.0527	1.25817	1.44501	0.761254	0.741053
Solyc01g008680.4	0.104778	0	0	0.291309	0.776431	0.261703	0.331436	0	0.476369	0.156685	0.111631	0.205589
Solyc01g008690.3	0	0	0	0	0	0.0315195	0	0	0	0	0	0
Solyc01g008700.4	25.1689	23.3648	27.4758	26.5249	25.5839	22.7233	22.6479	23.6891	25.6152	23.9882	27.2643	25.9595
Solyc01g008710.5	0	0	0	0	0	0	0	0	0	0	0	0
Solyc01g008720.2	0	0	0	0	0	0	0	0	0	0	0	0
Solyc01g008730.3	12.424	10.8885	12.1276	8.93589	8.51648	12.3184	11.2854	11.346	12.3141	8.64899	11.8552	12.0038
Solyc01g008740.2	0	0	0	0	0	0	0	0	0	0	0	0
Solyc01g008760.4	6.14255	5.4925	6.15001	6.47781	5.72245	5.14936	6.10454	4.64012	4.70799	6.89798	5.71686	6.02628
Solyc01g008770.3	37.651	39.6475	36.3685	34.1568	37.9981	38.689	40.1524	41.9	40.9142	39.2052	35.8814	37.17
Solyc01g008780.3	16.9388	18.1657	17.8428	18.2351	17.7769	17.0942	17.3192	18.3087	18.1509	15.9772	15.7985	16.9819
Solyc01g008790.4	15.2955	14.9494	15.2358	14.5099	13.0975	11.8174	13.3097	17.8021	15.7089	13.7364	13.5062	15.0415
Solyc01g008800.3	1.7546	1.6791	1.75547	3.38109	4.18127	4.55621	4.18913	4.00917	3.57667	2.81262	3.15402	3.07878
Solyc01g008810.3	30.4687	27.7937	30.2202	31.7873	28.8326	31.4574	29.0969	29.7169	28.6969	29.4205	25.0636	28.0715
Solyc01g008820.3	52.434	46.2121	46.7888	51.4014	52.0114	53.4501	41.5339	41.1435	42.7153	43.0222	44.0351	41.432
Solyc01g008830.2	1.04119	2.23361	1.38799	1.11338	1.42811	1.7804	1.1823	0.850283	0.829419	1.75662	1.68527	1.43401
Solyc01g008840.3	44.3985	46.1642	47.2853	41.9922	44.8643	46.2219	44.2693	47.4949	43.2381	43.3322	45.7033	44.7321
Solyc01g008850.3	25.6943	24.0574	22.7297	30.1919	30.8744	32.1719	30.5781	34.1028	33.7179	30.6218	32.9702	31.5305
Solyc01g008860.1	0	0	0	0	0	0	0	0	0	0	0	0
Solyc01g008870.1	0	0	0	0	0	0	0	0	0	0	0	0
Solyc01g008880.3	0.172097	0	0	0	0	0	0.0604871	0	0.0579582	0	0	0.2814
Solyc01g008890.4	19.167	20.5714	23.4596	21.794	20.0372	21.496	23.0839	23.0149	21.445	19.3973	20.606	20.6818
Solyc01g008900.4	6.77689	8.59461	10.2681	9.64799	9.003	7.88425	8.32089	9.21863	8.15318	7.93398	7.33888	8.70444
Solyc01g008910.2	4.90404	4.56684	3.75797	4.2914	3.71509	3.47885	4.61342	4.31325	3.00228	4.34376	4.09826	3.70231
Solyc01g008920.4	7.38077	6.60863	5.80801	6.68366	8.31127	5.9763	4.95935	6.2188	6.04357	6.17987	6.8613	7.05176
Solyc01g008930.4	25.4563	26.5493	24.3235	24.5832	23.318	25.5942	23.7124	25.4118	23.7815	19.5418	25.0565	22.9939
Solyc01g008940.2	0.367141	0	0.33487	0	1.02023	0	0.0967793	1.02083	0.0927331	0.549023	1.36904	0.540288
Solyc01g008950.4	295.378	299.005	294.709	268.893	262.163	281.509	285.361	268.901	310.073	285.727	278.446	261.731
Solyc01g008960.3	318.542	325.836	314.814	303.821	298.62	296.851	363.944	348.353	335.779	330.065	327.797	328.897
Solyc01g008970.4	329.427	330.068	317.343	335.94	349.861	330.766	334.825	337.254	338.573	336.941	328.688	328.617
Solyc01g008980.3	11.3738	10.4626	11.0345	12.1987	10.1013	12.0868	11.4087	10.4661	11.7064	10.4046	12.6623	12.7048
Solyc01g008990.4	22.0839	24.5762	21.859	24.729	23.3609	20.288	20.9982	23.042	21.3613	21.2345	19.7136	23.1017
Solyc01g009000.3	18.6967	16.3721	17.9024	19.0527	16.9112	16.8451	19.3595	19.3484	19.0726	17.8144	18.5971	16.1356
Solyc01g009010.3	37.1492	37.7373	37.89	37.2432	36.7872	37.4021	35.6646	33.4935	33.7381	38.4267	36.3645	35.8621
Solyc01g009020.4	21.2898	18.0175	19.0368	23.1238	16.6679	19.0753	23.8823	23.2711	24.0465	19.7644	19.8958	22.5291
Solyc01g009030.4	23.3357	24.396	21.6094	22.3394	20.9161	22.1614	21.7213	23.5943	21.6623	20.5798	21.9326	22.9639
Solyc01g009040.4	77.4981	76.8981	79.2876	76.3653	76.2719	76.9331	75.4612	80.156	80.2759	79.33	79.0284	80.5117
Solyc01g009050.3	21.5395	21.9795	22.4406	21.4973	21.8195	21.0044	21.1622	22.7265	21.7462	19.4009	23.1648	22.4506
Solyc01g009060.3	25.013	24.1558	24.1871	24.5301	23.8056	23.5354	23.3554	25.3563	22.1806	24.6264	24.4704	25.2136
Solyc01g009070.3	5.1608	4.92581	3.88406	4.02486	4.45384	4.40942	4.04404	5.34631	4.01742	4.6108	3.68059	3.90109
Solyc01g009080.4	13.8766	16.818	13.36	15.4238	13.7778	17.6243	12.9581	8.29903	14.3406	14.8739	10.4359	12.2348
Solyc01g009090.3	54.7671	53.7187	54.0433	55.6459	54.421	53.1981	54.4384	55.4179	53.1826	57.9007	57.7592	57.6825
Solyc01g009100.4	342.204	313.167	327.929	334.209	317.521	328.166	275.607	262.782	286.045	331.74	325.047	313.483
Solyc01g009120.3	5.36545	4.8352	5.2807	5.38517	5.53961	4.21637	5.65739	4.73875	4.99233	4.98958	4.90298	4.47327
Solyc01g009140.1	0	0	0	0	0	0	0	0	0	0	0	0
Solyc01g009145.1	29.5837	25.1443	24.9077	33.9194	26.5246	29.4617	27.4941	27.5147	25.7698	28.8313	32.6298	28.7446
Solyc01g009160.2	3.5916	2.60657	3.1667	5.85264	7.81807	7.11678	5.7752	6.44573	6.16877	5.90796	7.14281	7.81068
Solyc01g009165.1	0	0	0	0	0	0	0	0	0	0	0	0
Solyc01g009170.4	20.729	22.9443	20.9713	21.2442	22.269	20.9443	24.5489	23.0517	20.6084	23.197	24.2168	22.9227
Solyc01g009180.4	22.4197	23.0627	23.2478	23.2703	23.6214	24.7603	22.9374	21.4139	20.1051	23.4183	22.5227	22.354
Solyc01g009190.3	0.0250141	0.122385	0.25097	0.0927276	0	0.299894	0.290127	0	0	0.124687	0.0266502	0
Solyc01g009200.4	3.24914	4.82147	5.01523	2.68025	4.03488	4.35199	3.16239	3.64615	4.40097	4.34263	3.23341	4.48371
Solyc01g009210.2	0.342482	1.50808	0	0	0	0	0	0	0.346019	0.170716	0.182441	0
Solyc01g009220.3	2.78734	0.826513	0.770406	2.5049	2.38628	2.57381	1.95934	2.56203	1.87742	2.18935	0.809904	1.90592
Solyc01g009230.4	11.9771	12.0426	12.0462	13.5897	13.1755	12.5084	11.4912	11.6651	11.3579	12.5363	11.7648	12.2357
Solyc01g009240.4	2.56298	3.10801	2.43809	2.08381	2.40318	1.99509	3.10034	2.4801	2.38293	1.58324	2.51284	1.69688
Solyc01g009245.1	9.06066	6.91989	11.4893	10.4962	8.34157	9.49391	11.01	9.71967	9.04259	11.7868	9.18238	9.37698
Solyc01g009250.3	0.0942999	0.415238	0.38705	0.0873926	0.0436742	0.565279	0.497154	0.19069	0.190547	0.0940107	0.100468	0.693862
Solyc01g009260.1	0	0	0	0	0	0	0.0512602	0	0	0.024233	0	0
Solyc01g009270.1	0	0	0	0	0	0	0	0	0	0	0	0
Solyc01g009280.4	15.6032	15.0243	13.9538	15.4101	14.9662	14.7403	16.4814	14.7493	14.8409	16.1077	14.9909	15.5253
Solyc01g009290.4	27.3745	32.9642	27.6054	26.1495	24.9837	28.3183	27.7835	26.7343	28.2488	29.0784	26.8255	28.0592
Solyc01g009300.3	5.39429	5.60621	5.298	5.39943	5.32323	6.10263	5.91085	5.80163	5.12941	7.82059	7.3717	5.93209
Solyc01g009305.1	0	0	0	0	0	0	0	0	0	0	0	0
Solyc01g009310.3	97.9079	94.602	99.5672	103.389	94.6972	98.9853	106.694	106.102	106.997	97.9347	98.4801	94.1441
Solyc01g009320.2	0	0	0	0.0763117	0	0	0	0	0	0	0	0
Solyc01g009330.1	0.0806076	0.0525846	0.0735224	0.0249011	0.0497771	0.134223	0.141656	0.0543339	0.190027	0.0267868	0	0.105443
Solyc01g009340.4	38.1207	39.7168	36.8369	35.0484	34.5876	32.7275	37.2745	37.4485	37.4205	32.7576	33.0492	35.8924
Solyc01g009350.2	0	0	0	0	0	0	0	0	0.067328	0	0.177496	0
Solyc01g009360.1	0	0	0	0	0	0	0	0	0	0	0	0
Solyc01g009370.2	0	0	0	0.0627919	0	0.0225642	0	0	0	0	0	0
Solyc01g009380.3	11.5504	11.2174	9.68919	10.1403	10.8064	10.5263	10.5133	9.92008	11.8161	9.92575	10.345	10.3508
Solyc01g009390.4	9.47515	9.18147	8.49511	11.3877	9.54544	11.286	8.79959	10.6757	9.50312	9.65294	11.1019	9.65769
Solyc01g009400.3	0	0	0	0	0	0	0	0	0	0	0	0
Solyc01g009410.3	0	0	0	0	0	0	0	0	0	0	0	0
Solyc01g009420.4	95.7003	99.2589	102.928	98.7411	103.152	95.3823	100.996	106.752	107.265	107.116	106.845	106.624
Solyc01g009430.3	5.38952	4.255	6.73129	5.44882	5.27588	4.74209	4.61725	4.02501	4.45515	5.28141	5.08952	5.61798
Solyc01g009440.3	0	0	0	0	0	0	0	0.329866	0	0.162625	0	0.0533459
Solyc01g009443.1	36.7711	42.8501	34.8714	43.0264	40.9584	39.2648	38.3586	35.017	37.0068	42.9102	39.252	39.0464
Solyc01g009447.1	218.106	228.268	230.238	226.653	230.086	225.459	183.139	192.109	202.318	211.288	222.568	229.642
Solyc01g009470.2	0.0139012	0	0	0	0.0643825	0	0	0	0.0280896	0	0	0.0272762
Solyc01g009480.4	0	0	0.0981831	0	0.0747823	0	0.113502	0.163257	0	0.0268287	0.0860141	0
Solyc01g009490.1	0	0	0	0	0	0	0	0	0	0	0	0
Solyc01g009500.4	4.0533	6.0261	5.86213	6.10156	6.11923	6.77912	5.66697	5.90958	5.65629	6.13944	6.5134	6.04176
Solyc01g009505.1	0	0	0	0	0	0	0	0	0	0	0	0
Solyc01g009510.2	0	0	0	0	0	0	0	0	0	0	0	0
Solyc01g009520.4	220.165	225.958	230.537	221.961	231.932	226.614	204.662	198.473	207.371	228.981	229.068	219.655
Solyc01g009530.1	0	0	0	0	0	0	0	0	0	0	0	0
Solyc01g009540.1	0	0	0	0	0	0	0	0	0	0	0.127329	0
Solyc01g009550.1	0	0	0	0	0	0	0	0	0	0	0	0
Solyc01g009560.2	0	0	0	0	0	0	0	0	0	0	0	0
Solyc01g009565.1	49.5281	51.6987	51.1607	41.2184	46.9705	42.4069	51.5758	51.2704	47.893	37.5147	45.5743	45.7651
Solyc01g009580.2	0	0	0	0	0	0	0	0	0	0	0	0
Solyc01g009590.3	0	0	0	0	0	0	0	0	0	0	0	0
Solyc01g009600.4	0	0	0	0	0	0	0	0	0	0	0	0
Solyc01g009610.3	29.7581	30.5423	32.3124	32.0365	29.0152	33.7172	28.271	29.7485	28.483	29.5181	28.6452	29.4875
Solyc01g009620.3	32.2475	34.581	35.3561	36.1969	34.3373	39.2426	32.9929	30.5206	35.184	33.8368	36.3177	33.2624
Solyc01g009630.3	52.6553	55.2542	52.0382	46.6248	47.7418	49.7364	43.9278	45.7095	45.1718	45.3914	48.7589	50.278
Solyc01g009640.3	0	0	0	0	0	0	0	0	0	0	0	0
Solyc01g009650.1	0	0	0	0	0	0	0	0	0	0	0	0
Solyc01g009660.3	0	0	0	0	0	0	0	0	0	0	0	0
Solyc01g009670.4	11.7151	11.22	10.2693	12.9515	14.7887	13.5894	10.516	10.4403	11.5009	13.8703	12.4371	12.3273
Solyc01g009690.3	0.0529938	0.0648199	0	0.0859461	0.208621	0.0397088	0	0.174138	0.294476	0.105663	0.0423449	0.129977
Solyc01g009700.3	0	0	0	0	0	0	0	0	0	0	0	0
Solyc01g009705.1	0	0	0	0	0	0	0	0	0	0	0	0
Solyc01g009710.1	0	0	0	0	0	0	0	0	0	0	0	0
Solyc01g009720.2	1.7651	1.95971	1.82668	1.32123	2.13806	1.89913	2.00431	2.74563	1.78333	3.04561	1.91671	3.39678
Solyc01g009730.3	0	0	0	0	0	0	0	0	0	0	0	0
Solyc01g009735.1	0	0	0	0	0	0	0	0	0	0	0	0
Solyc01g009740.3	0	0	0	0	0	0	0	0	0	0	0	0
Solyc01g009750.3	41.0478	42.5889	40.8632	42.4077	40.1671	39.0553	42.2708	41.3008	47.2406	47.4901	43.7751	40.6234
Solyc01g009760.3	7.76161	9.93732	9.06425	7.05863	7.99575	7.682	8.75756	10.0846	9.56401	8.6056	11.0514	9.465
Solyc01g009770.3	18.8645	16.3005	16.066	15.2676	18.1551	14.365	16.0523	18.6646	18.7993	17.047	15.3578	13.8896
Solyc01g009780.3	10.3293	13.5326	11.5498	11.0356	10.9029	13.1997	12.3025	12.4561	14.9432	13.8898	12.1382	12.7598
Solyc01g009790.1	0	0	0	0	0	0	0	0	0	0	0	0
Solyc01g009795.1	0	0	0	0	0	0	0	0	0	0	0	0
Solyc01g009810.3	0	0	0.164798	0.209306	0	0.722054	0.333393	0.137011	0.365091	0.31522	0.577491	0.132945
Solyc01g009820.4	10.4419	10.8664	12.2074	9.92021	11.975	9.82509	11.1556	11.5351	10.9823	12.0347	11.5663	12.5885
Solyc01g009830.3	0.118077	0.115542	0	0	0.0273432	0.0294921	0.34238	0.179078	0.178945	0.147144	0.0629	0
Solyc01g009840.3	0	0	0	0	0	0	0	0	0	0	0	0
Solyc01g009850.4	17.286	18.6892	18.6571	16.6166	16.8908	19.0818	18.4946	17.6832	19.6561	17.3513	19.6263	17.1583
Solyc01g009860.3	13.1947	16.3348	14.1015	12.1664	13.9813	13.8483	13.8423	15.935	16.428	8.03869	9.26529	9.83946
Solyc01g009870.3	0	0	0.0396139	0	0	0.0433916	0.0915893	0.219564	0.24134	0	0.11568	0.213047
Solyc01g009880.2	0	0	0	0	0	0	0	0	0	0	0	0
Solyc01g009890.1	3.59083	3.34233	1.75743	2.59732	2.27151	2.36252	2.03163	1.32828	1.41577	1.30969	1.58626	1.97624
Solyc01g009900.3	7.39113	7.16152	7.33629	5.64096	8.72566	6.73277	8.40452	8.57201	6.95498	10.547	6.56212	7.32232
Solyc01g009910.1	2.65494	1.57732	1.29727	0.966615	1.84442	1.89465	1.09976	1.43805	2.39497	1.51246	2.02042	2.04654
Solyc01g009920.3	0	0	0	0	0	0	0	0	0	0	0	0
Solyc01g009930.3	0	0	0	0	0.036271	0	0.0825762	0.0593872	0.0197809	0	0	0
Solyc01g009940.1	0	0	0	0	0	0	0	0	0	0	0	0
Solyc01g009960.4	0.256622	0.282501	0.672939	0.297281	0.148566	0.256386	0.473524	0.616232	0.129636	0.191877	0.41011	0
Solyc01g009970.3	24.3461	22.1607	24.73	24.4748	22.6638	24.6389	23.3929	22.5789	21.8018	23.3035	23.6627	23.528
Solyc01g009975.1	0	0	0	0	0	0	0	0	0	0	0	0
Solyc01g009980.1	0	0	0	0	0	0	0	0	0	0	0	0
Solyc01g009990.3	363.4	352.347	354.203	382.208	381.197	387.846	296.919	304	303.881	353.313	357.489	357.1
Solyc01g010000.3	9.24641	10.1639	9.64113	8.8145	8.39502	8.26122	7.4732	7.14551	7.55171	7.4313	6.59638	7.9125
Solyc01g010020.3	5.78675	4.71329	5.18658	6.94384	6.35165	6.78399	7.15969	6.93312	6.89415	7.56974	6.45033	6.76016
Solyc01g010030.3	11.0159	12.3033	11.3639	11.3346	12.2156	11.7338	12.2179	12.1637	11.837	12.3781	12.5128	11.1579
Solyc01g010050.3	88.5353	80.4549	85.2567	85.565	80.3849	84.2895	84.9397	86.6766	87.859	79.1146	79.6691	82.2963
Solyc01g010060.2	0.686428	0.527756	1.38635	0.727026	0.72666	0.53884	1.60265	1.88381	0.594443	1.22201	1.41041	0.721538
Solyc01g010063.1	0	0	0	0	0	0	0	0	0	0	0	0
Solyc01g010065.1	0	0	0	0	0	0	0	0	0	0	0	0
Solyc01g010067.1	0	0	0	0	0	0	0	0	0	0	0	0
Solyc01g010080.3	0.0807968	0	0.103173	0.329466	0.583759	0.0484336	0.153348	0.375784	0.065305	0.306087	0.309893	0.174389
Solyc01g010130.4	19.3881	19.6741	19.03	17.2373	18.2211	17.5524	18.3966	21.1054	20.3849	18.5628	17.8238	17.3848
Solyc01g010140.1	0	0	0	0	0	0	0	0	0	0	0	0
Solyc01g010150.3	26.0054	25.7385	25.0269	16.2683	17.174	17.8727	23.4751	23.5645	22.3996	17.1291	17.4528	16.6922
Solyc01g010160.3	0	0	0	0	0	0	0	0	0	0	0	0
Solyc01g010170.2	0	0	0	0	0	0	0	0	0	0	0	0
Solyc01g010175.1	0	0	0	0	0	0	0	0	0	0	0	0
Solyc01g010180.3	31.3469	31.7933	27.8164	34.0188	31.1253	27.04	30.9501	33.4128	35.7987	32.5868	31.83	29.8556
Solyc01g010185.1	30.467	30.1754	32.6708	25.7934	27.077	26.5724	30.1278	34.8841	35.6484	22.9033	24.915	21.206
Solyc01g010210.1	0	0	0	0	0	0	0	0	0	0	0	0
Solyc01g010215.1	22.5913	28.1725	30.9778	23.721	25.999	22.8746	29.8759	29.5327	30.7787	22.6358	25.6492	22.6488
Solyc01g010220.3	3.93011	4.3315	4.52799	9.23977	8.54535	6.40638	6.63031	5.10301	4.43046	5.77398	6.17055	5.35742
Solyc01g010230.2	19.8314	15.2908	18.183	21.6023	26.0155	20.4356	22.4432	23.0431	24.0225	20.754	23.8387	25.4151
Solyc01g010240.3	1.53953	0.699434	2.00601	2.1911	0.814881	1.26345	0.811648	0.778295	1.11102	0.383702	1.28875	0.43154
Solyc01g010250.4	19.5361	19.7671	18.3461	16.6589	18.0693	17.4971	20.3858	18.4962	19.5335	16.1342	12.9317	14.3464
Solyc01g010260.3	0	0	0	0	0.0177914	0.115138	0	0	0	0	0	0
Solyc01g010270.3	20.0892	24.0699	24.3904	21.9689	20.8826	19.5801	19.5818	22.4784	22.9126	20.5171	20.0714	23.1689
Solyc01g010280.3	0.108067	0	0	0	0.0500506	0	0	0.0546325	0.0272958	0	0	0
Solyc01g010290.4	4.16687	4.66387	4.21711	5.09156	5.82921	4.66203	5.05564	5.42501	5.91116	4.69469	5.06274	5.334
Solyc01g010310.4	124.233	125.995	134.038	109.235	116.984	113.238	109.349	120.489	124.474	120.143	120.326	115.33
Solyc01g010350.4	0.743936	0.461043	0.429746	1.10311	0.735036	0.520277	1.07203	1.22856	0.876889	0.716933	0.898273	0.681198
Solyc01g010360.3	0	0	0	0	0	0	0	0	0	0	0	0
Solyc01g010365.1	0	0	0	0	0	0	0	0	0	0	0	0
Solyc01g010370.3	9.30887	7.70113	7.5597	7.74949	8.14426	8.74746	8.47986	8.93956	7.52897	8.90029	8.38486	9.3619
Solyc01g010390.3	7.26349	7.85757	7.29088	8.64264	8.26638	7.03802	9.12117	7.60231	8.26042	8.38744	8.32187	8.41514
Solyc01g010400.1	0	0	0	0	0	0	0	0	0	0	0	0
Solyc01g010405.1	0	0	0	0	0.109373	0.0589843	0.124502	0.0596928	0.178945	0	0	0.0579211
Solyc01g010410.3	0	0	0.0133649	0.0407386	0.0271453	0.0731967	0.0463502	0.0592608	0.103629	0	0.0780559	0.115004
Solyc01g010415.1	0	0	0	0	0	0	0	0	0	0	0	0
Solyc01g010420.3	0	0	0	0	0	0	0	0	0	0	0	0
Solyc01g010430.4	0.78842	1.27778	1.07868	1.34717	1.11827	1.28	2.0783	0.996446	1.44377	1.12988	1.20748	1.35362
Solyc01g010440.4	58.6412	56.499	57.8658	58.3101	58.9662	55.8284	56.1987	56.2252	54.9615	59.2171	58.6308	61.6217
Solyc01g010460.4	14.3679	14.4652	14.7737	15.6213	14.8452	16.085	12.2689	14.3298	15.4035	12.1351	13.2545	15.0293
Solyc01g010470.2	14.5396	14.1893	15.3593	16.4368	15.3453	15.9282	13.9333	12.4148	14.5716	17.293	15.7397	14.3026
Solyc01g010480.3	2.55429	3.15532	3.2055	3.35771	4.06079	3.29399	4.41237	4.08452	3.62391	3.35915	2.60555	2.45262
Solyc01g010490.4	0	0	0	0	0	0	0	0	0	0	0	0
Solyc01g010500.3	0.109355	0	0	0	0.0759703	0.0273136	0.0576525	0.110567	0.138105	0.0272549	0.262141	0.21457
Solyc01g010510.4	6.71552	5.11104	5.89838	5.30161	6.41543	6.3844	5.83016	7.66045	4.87119	6.14179	5.97249	6.38194
Solyc01g010520.3	29.3616	33.4707	31.2377	28.6608	31.2668	31.8826	33.1285	32.8073	31.2454	31.7073	32.378	31.9177
Solyc01g010530.1	0	0	0	0	0	0	0	0	0	0	0	0
Solyc01g010540.3	202.843	193.492	220.026	216.65	206.503	207.501	184.405	187.635	179.664	203.723	186.954	199.689
Solyc01g010550.1	0	0	0	0	0	0	0	0	0	0	0	0
Solyc01g010570.4	23.6683	25.3816	23.968	24.1595	25.5734	26.4361	28.1753	26.6745	25.9955	22.1909	25.2163	22.8875
Solyc01g010580.3	276.927	283.892	287.163	291.678	274.071	295.331	275.394	268.666	278.34	285.091	275.253	274.425
Solyc01g010590.2	17.3781	20.2017	16.9258	16.3549	17.033	17.7659	17.0098	20.6354	21.4366	14.7395	18.9453	17.0492
Solyc01g010600.4	6.88389	6.10341	4.02399	8.45921	6.12984	6.91556	9.78487	9.45969	9.60633	8.91024	6.96945	7.83566
Solyc01g010640.3	12.7132	12.4402	13.0122	15.4638	14.0844	15.1191	12.7575	11.5029	10.8375	17.175	15.7765	16.8663
Solyc01g010650.3	15.9528	19.371	17.8576	18.2116	18.8517	15.4552	18.401	15.0788	16.8746	16.41	17.3825	16.9551
Solyc01g010660.3	9.64944	11.0007	9.04053	11.7209	10.3613	11.7933	11.834	11.7266	11.2635	10.9834	12.1371	10.9557
Solyc01g010670.3	0	0	0	0	0	0	0	0	0	0	0	0
Solyc01g010690.1	0	0.0294667	0	0	0	0	0	0	0	0.0900628	0	0
Solyc01g010700.3	3.9305	3.45071	4.30537	5.14049	4.78063	3.66999	4.2412	4.73545	5.90097	4.63256	4.4811	4.72103
Solyc01g010705.1	0.0865898	0	0	0	0	0	0	0.0437747	0.087484	0	0	0.0849509
Solyc01g010710.4	8.15145	8.79552	7.96213	8.01613	7.93824	8.86079	9.49861	9.85387	8.85985	9.0007	9.70382	9.32677
Solyc01g010720.4	0	0	0.0540035	0	0	0	0	0	0	0	0.0841071	0
Solyc01g010740.4	0	0	0	0	0	0	0	0	0	0	0	0
Solyc01g010750.4	82.1537	83.58	81.1751	86.2615	84.8809	80.4372	90.1139	90.437	93.764	97.4088	93.0687	97.9344
Solyc01g010755.1	0	0	0	0	0	0	0	0	0	0	0	0
Solyc01g010760.3	100.835	99.1551	109.904	107.867	101.513	99.1745	90.7596	84.1068	85.8801	95.9692	87.0708	91.8759
Solyc01g010780.4	17.615	18.2414	17.2988	18.0148	18.0432	16.4246	19.3426	19.6131	20.9632	17.6552	19.6018	19.4815
Solyc01g010785.1	0	0	0	0	0	0	0	0	0	0	0	0
Solyc01g010810.4	14.9413	13.5189	12.4767	16.3443	12.9551	15.5751	13.9558	16.5554	16.4741	14.4193	15.8821	17.5031
Solyc01g010820.3	24.2143	24.971	27.1237	24.452	24.8349	25.8487	23.2049	23.4718	24.7231	24.3346	23.3949	25.4187
Solyc01g010830.4	12.889	12.8702	10.34	12.4607	11.9117	12.3211	12.0768	12.0544	13.1701	12.0902	12.8581	12.3864
Solyc01g010840.1	0	0	0	0	0	0	0	0	0	0	0	0
Solyc01g010860.3	6.07156	6.14606	5.48059	6.20891	6.36093	6.819	5.62927	6.35053	7.04382	6.61649	5.73258	5.54584
Solyc01g010870.3	18.7952	18.2325	17.9465	18.3729	21.0247	20.6462	20.818	23.1001	18.8524	21.6556	19.4759	22.0688
Solyc01g010880.3	9.81707	8.88172	8.08271	9.2308	9.38102	9.40236	10.9557	9.85341	8.49463	8.92971	8.09249	9.56095
Solyc01g010890.4	0	0.0965977	0	0	0	0	0	0	0	0	0	0
Solyc01g010900.3	0	0	0	0	0	0	0	0	0	0	0	0
Solyc01g010910.2	7.6031	5.49611	7.12223	5.30051	4.75854	6.77491	5.01952	6.47539	6.43595	9.32109	8.72069	9.67679
Solyc01g010920.2	4.39469	5.6134	4.49798	5.75164	3.44924	3.82087	5.48275	4.68082	4.44007	3.37788	5.1825	4.34442
Solyc01g010930.4	8.10078	9.17298	6.71116	8.09751	7.30702	6.50294	8.91454	8.44091	6.183	5.39571	8.21604	7.11453
Solyc01g010940.3	45.9267	47.1059	44.9329	44.3295	43.4872	42.7552	45.6256	46.5733	47.7768	40.9323	43.4898	43.3873
Solyc01g010950.3	8.05845	9.46622	7.81818	7.27443	7.97495	7.65229	9.33859	8.76267	9.56262	8.46953	9.09174	8.39072
Solyc01g010960.3	0	0	0	0	0	0	0	0	0	0	0	0
Solyc01g010970.3	4.24972	3.98917	4.60604	3.67787	3.47569	2.76572	3.83104	3.93601	4.4247	4.16122	3.44472	3.73432
Solyc01g010990.2	5.73283	6.4237	6.93089	6.93803	5.31023	6.96292	8.08338	7.34205	8.56312	5.93938	8.23952	6.57273
Solyc01g011000.3	406.233	413.445	430.729	421.19	406.979	413.258	366.03	362.487	376.798	395.872	402.089	390.611
Solyc01g011005.1	0	0	0.272992	0.0924588	0.0924122	0	0	0.100872	0	0	0	0
Solyc01g011020.2	0	0	0	0	0	0	0	0	0	0	0	0
Solyc01g011030.3	15.8752	18.2821	16.4831	12.9088	16.3016	15.0829	14.9214	13.8023	15.4774	15.7988	16.1138	16.5021
Solyc01g011040.3	46.79	46.1554	46.0865	46.4762	45.4636	46.169	45.465	45.6663	49.3188	48.5097	50.4903	46.1881
Solyc01g011050.3	0	0	0	0	0	0	0	0	0	0	0	0
Solyc01g011060.1	0	0	0	0	0	0	0	0	0	0	0	0
Solyc01g011070.1	0	0	0	0	0	0	0	0	0	0	0	0
Solyc01g011080.3	16.1899	15.7799	18.3132	15.1812	16.6496	16.5571	14.7857	15.1448	19.3838	14.2339	16.6376	17.1341
Solyc01g011090.4	15.6944	17.8993	18.9878	16.4173	15.9077	18.4555	19.3635	18.4583	15.9294	18.6317	19.8729	20.3528
Solyc01g011100.2	24.3326	24.4277	23.5432	23.2885	25.5	24.2896	26.3547	27.1964	25.1588	23.7939	24.414	25.5366
Solyc01g011105.1	5.18649	4.61376	5.30402	7.13706	3.34836	4.08257	5.55155	5.08506	4.12853	4.85722	6.86529	4.31737
Solyc01g011110.1	0	0	0	0	0	0	0	0	0	0	0	0
Solyc01g011113.1	0	0	0	0	0	0	0	0	0	0	0	0
Solyc01g011115.1	0	0	0	0	0	0	0	0	0	0	0	0
Solyc01g011117.1	0	0	0	0	0	0	0	0	0	0	0	0.527625
Solyc01g011170.1	0	0	0	0	0	0	0	0	0	0	0	0
Solyc01g011180.1	0	0	0	0	0	0	0	0	0	0	0	0
Solyc01g011190.1	0	0	0	0	0	0	0	0	0	0	0	0
Solyc01g011200.3	0	0	0	0	0	0	0	0	0	0	0	0
Solyc01g011220.3	4.41275	2.8956	3.64607	5.24421	4.27981	3.37135	4.54337	4.14671	4.66812	6.0554	3.70578	4.73668
Solyc01g011230.3	6.33414	6.08119	6.32241	3.65501	4.09598	6.44772	4.41052	6.76684	4.82985	5.59984	2.6739	3.752
Solyc01g011260.1	0	0	0	0	0	0	0	0	0	0	0	0
Solyc01g011270.2	0	0	0	0	0	0	0	0	0	0	0	0
Solyc01g011273.1	0	0	0	0	0	0	0	0	0	0	0	0
Solyc01g011277.1	0	0	0	0	0	0	0	0	0.135663	0.0446215	0	0
Solyc01g011300.1	0	0	0	0	0	0	0	0	0	0	0	0
Solyc01g011310.2	0	0	0	0	0	0	0	0	0	0	0	0
Solyc01g011320.2	0	0	0	0	0	0	0	0	0	0	0	0
Solyc01g011330.3	0	0	0	0	0	0	0	0	0	0.0635443	0	0
Solyc01g011340.3	41.0936	42.5001	42.5024	42.8487	38.4753	42.8689	41.9264	40.5297	42.4348	42.1134	42.1702	43.3623
Solyc01g011350.3	20.7636	22.6361	21.0694	20.4015	18.3947	20.5308	19.7768	20.5778	19.4985	18.9612	18.2827	20.0639
Solyc01g011352.1	0	0	0	0	0	0	0	0	0	0	0	0
Solyc01g011354.1	0	0	0	0	0	0	0	0	0	0	0	0
Solyc01g011356.1	0	0	0	0	0	0	0	0	0	0	0	0
Solyc01g011358.1	0	0	0	0	0	0	0	0	0	0	0	0
Solyc01g011390.2	0	0	0	0	0	0	0	0	0	0	0	0
Solyc01g011410.2	0	0	0	0	0	0	0	0	0	0	0	0
Solyc01g011413.1	0	0	0	0	0	0	0	0	0	0	0	0
Solyc01g011417.1	0	0	0	0	0	0	0	0	0	0	0	0
Solyc01g011430.4	1.12302	1.73511	0.970394	0.419955	0.821236	0.807041	1.20489	1.33466	1.8114	1.19814	1.25944	1.08243
Solyc01g011435.1	0	0	0	0	0	0	0	0	0	0	0	0
Solyc01g011460.3	0	0	0	0	0	0	0	0	0	0	0	0
Solyc01g011465.1	0.0567042	0	0	0	0	0.0566521	0	0	0.171869	0	0	0.166893
Solyc01g011470.1	0	0	0	0.452458	1.01752	0.243885	0	0	0.123315	1.09512	0.260076	0.119745
Solyc01g011480.1	0	0	0	0	0	0	0	0	0	0	0	0
Solyc01g011490.1	0.930256	1.062	1.62627	0.431058	0.646261	1.3941	1.30783	0.940564	1.64476	2.16394	2.31257	2.20557
Solyc01g011495.1	0	0.201077	0.0468568	0	0.0951707	0.256626	0	0	0.155709	0	0.0547323	0
Solyc01g011500.1	0	0	0	0	0	0	0	0	0	0	0	0
Solyc01g011510.4	15.9766	18.0678	14.7288	17.8273	16.5271	17.4403	16.9816	18.2352	16.7916	21.3366	22.2309	22.4699
Solyc01g011520.2	0	0	0	0	0	0	0	0	0	0	0	0
Solyc01g011530.1	0	0	0	0	0	0	0	0	0	0	0	0
Solyc01g011540.1	0	0	0	0	0	0	0	0	0	0	0	0
Solyc01g012540.1	0	0	0	0	0	0	0	0	0	0	0	0
Solyc01g012550.1	0	0	0	0	0	0	0	0	0	0	0	0
Solyc01g012560.1	0	0	0	0	0	0	0	0	0	0	0	0
Solyc01g012570.2	0	0	0	0	0	0	0	0	0	0	0	0
Solyc01g012580.1	0	0	0	0	0	0	0	0	0	0	0	0
Solyc01g012585.1	0	0	0	0	0	0	0	0	0	0	0	0
Solyc01g012590.1	0	0	0	0	0	0	0	0	0	0	0	0
Solyc01g012610.1	0	0	0	0	0	0	0	0	0	0	0	0
Solyc01g012650.1	0	0	0	0	0	0	0	0	0	0	0	0
Solyc01g012670.3	0	0	0	0	0	0	0	0	0	0	0	0
Solyc01g012680.1	0	0	0	0	0	0	0	0	0	0	0	0
Solyc01g012690.1	0	0	0	0	0	0	0	0	0	0	0	0
Solyc01g012700.4	0	0	0	0	0	0	0	0	0	0	0	0
Solyc01g012720.1	0	0	0	0	0	0	0	0	0	0	0	0
Solyc01g012730.1	0	0	0	0	0	0	0	0	0	0	0	0
Solyc01g012740.1	0	0	0	0	0	0	0	0	0	0	0	0
Solyc01g012750.3	0	0	0	0	0	0	0	0	0	0	0	0
Solyc01g012760.1	0	0	0	0	0	0	0	0	0	0	0	0
Solyc01g013760.1	0	0	0	0	0	0	0	0	0	0	0	0
Solyc01g013780.1	0	0	0	0	0	0	0	0	0	0	0	0
Solyc01g013790.1	0	0	0	0	0	0	0	0	0	0	0	0
Solyc01g013810.1	0	0	0	0	0	0	0	0	0	0	0	0
Solyc01g013820.1	0	0	0	0	0	0	0	0	0	0	0	0
Solyc01g013840.1	0	0	0	0	0	0	0	0	0	0	0	0
Solyc01g013850.1	0	0	0	0	0	0	0	0	0	0	0	0
Solyc01g013860.1	0	0	0	0	0	0	0	0	0	0	0	0
Solyc01g013870.1	0	0	0	0	0	0	0	0	0	0	0	0
Solyc01g013880.1	0	0	0	0	0	0	0.279171	0	0	0	0	0
Solyc01g013883.1	0	0	0	0	0	0	0	0	0	0	0	0
Solyc01g013887.1	0	0	0	0	0	0	0	0	0	0	0	0
Solyc01g013890.3	0	0.0984807	0	0	0	0	0	0	0.0508405	0	0	0
Solyc01g013910.1	0	0	0	0	0	0	0	0	0	0	0	0
Solyc01g013920.1	0	0	0	0	0	0	0	0	0	0	0	0
Solyc01g013930.1	0	0	0	0	0	0	0	0	0	0	0	0
Solyc01g013950.2	0	0	0	0	0	0	0	0	0	0	0	0
Solyc01g013970.1	0	0	0	0	0	0	0	0	0	0	0	0
Solyc01g013975.1	0	0	0	0	0	0	0	0	0	0	0	0
Solyc01g013980.1	0	0	0	0	0	0	0	0	0	0	0	0
Solyc01g013985.1	0	0	0	0	0	0	0	0	0	0	0	0
Solyc01g013990.1	0	0	0	0	0	0	0	0	0	0	0	0
Solyc01g013995.2	0	0	0	0	0	0	0	0	0	0	0	0
Solyc01g014000.1	0	0	0	0	0	0	0	0	0	0	0	0
Solyc01g014010.1	0	0	0	0	0	0	0	0	0	0	0	0
Solyc01g014020.1	0	0	0	0	0	0	0	0	0	0	0	0
Solyc01g014050.1	0	0	0	0	0	0	0	0	0	0	0	0
Solyc01g014055.1	0	0	0	0	0	0	0	0	0	0	0	0
Solyc01g014060.3	0	0.119434	0	0	0.339172	0	0	0	0	0	0	0
Solyc01g014070.1	0	0	0	0	0	0	0	0	0	0	0	0
Solyc01g014090.1	0	0	0	0	0	0	0	0	0	0	0	0
Solyc01g014100.3	0.0729226	0	0	0	0	0	0	0.0737307	0.147351	0.145398	0.0776921	0.0715423
Solyc01g014105.1	10.9254	10.6737	11.0971	11.6642	11.1401	11.8061	10.9301	10.9581	11.833	11.6587	11.3048	10.9587
Solyc01g014130.2	0	0	0	0	0	0	0	0	0	0	0	0
Solyc01g014140.3	0.39113	0.153093	0	0.507473	0.507217	0.547079	0.659859	0.55365	0.632271	0.623889	0.583397	1.15118
Solyc01g014150.1	0	0	0	0	0	0	0	0	0	0	0	0
Solyc01g014160.1	0.0235266	0	0	0	0	0	0	0	0	0	0	0
Solyc01g014170.1	0	0	0	0	0	0	0	0	0	0	0	0
Solyc01g014180.3	109.783	107.011	107.981	106.546	105.577	107.885	128.733	128.221	135.43	126.427	115.836	125.177
Solyc01g014210.1	0	0	0	0	0	0	0	0	0	0	0	0
Solyc01g014220.3	0	0	0	0	0	0	0	0	0	0	0	0
Solyc01g014230.4	7.84507	6.90291	7.21184	7.00709	6.25971	6.18388	8.48035	7.91951	6.5281	6.7002	6.43645	7.04206
Solyc01g014240.1	0	0	0	0	0	0	0	0	0	0	0	0
Solyc01g014250.2	15.5954	16.3335	18.1697	11.856	11.0036	7.72965	15.2877	15.8298	14.2793	11.7821	12.3966	14.1646
Solyc01g014260.1	0	0	0	0	0	0	0	0	0	0	0	0
Solyc01g014270.3	10.7854	12.2057	11.3344	12.3856	12.9874	11.1034	14.7345	12.6592	14.4501	14.2118	12.7398	11.3633
Solyc01g014275.1	40.8612	42.0352	38.9268	56.2017	54.7494	51.842	52.4757	55.1239	47.1753	53.7952	51.6557	58.212
Solyc01g014300.1	0	0.32779	0.152769	0	0.0775723	0.334675	0.0883023	0.338695	0	0	0	0
Solyc01g014310.2	0	0	0	0	0	0	0	0	0	0	0	0
Solyc01g014315.1	0.331488	0.378432	0.604701	0.768017	0.409402	0.38638	0.524286	0.782042	0	0.440628	0.882922	0.325213
Solyc01g014320.4	0	0	0	0	0	0	0	0	0	0	0	0
Solyc01g014350.1	0	0	0	0	0	0	0	0	0	0	0	0
Solyc01g014355.1	0	0	0	0	0	0	0	0	0	0	0	0
Solyc01g014360.1	0	0	0	0	0	0	0	0	0	0	0	0
Solyc01g014363.1	0	0	0	0	0	0	0	0	0	0	0	0
Solyc01g014367.1	0	0	0	0	0	0	0	0	0	0	0	0
Solyc01g014370.2	0	0	0	0	0	0	0	0	0	0	0	0
Solyc01g014373.1	0.239629	0.532918	0.298045	0.646041	1.04929	1.15352	0.597214	0.418492	0.682292	0.499506	0.789116	0.577048
Solyc01g014377.1	0	0	0	0	0	0	0	0	0	0	0	0
Solyc01g014390.3	0	0	0	0	0	0	0	0	0	0	0	0
Solyc01g014400.2	0	0	0	0	0	0	0	0	0	0	0	0
Solyc01g014410.1	0	0	0	0	0	0	0	0	0	0	0	0
Solyc01g014420.1	0	0	0	0	0	0	0	0	0	0	0	0
Solyc01g014430.1	0	0	0	0	0	0	0	0	0	0	0	0
Solyc01g014440.2	0	0	0	0	0	0	0	0	0	0	0	0
Solyc01g014450.1	0	0	0	0	0	0	0	0	0	0	0	0
Solyc01g014470.1	1.75284	2.18299	3.34288	3.83961	3.17346	2.46764	1.93223	2.73896	2.25393	2.14462	2.46169	2.89216
Solyc01g014480.3	6.5441	6.78534	6.42803	5.42329	5.95678	6.27405	5.81207	6.6039	5.32749	6.23547	6.23468	6.34616
Solyc01g014490.4	20.9432	22.5603	21.7615	22.0421	22.4856	21.2212	23.4472	22.6792	21.0693	20.6269	22.1545	23.4362
Solyc01g014510.2	0	0	0	0	0	0	0	0	0	0	0	0
Solyc01g014520.1	0	0	0	0	0	0	0	0	0	0	0	0
Solyc01g014530.2	0	0	0	0	0	0	0	0	0	0	0	0
Solyc01g014533.1	0	0	0	0	0	0	0	0	0	0	0	0
Solyc01g014540.3	0	0	0	0	0	0	0	0	0	0	0	0
Solyc01g014550.3	0	0	0	0	0	0	0	0	0	0	0	0
Solyc01g014560.4	0.134556	0.0526668	0.0490916	0.19952	0	0	0.0283755	0	0	0.0268287	0	0
Solyc01g014620.1	8.7196	7.63423	8.87405	7.82571	6.2064	5.31865	7.25845	13.8276	6.30585	8.69286	6.84519	6.3934
Solyc01g014640.1	0	0	0	0	0	0	0	0	0	0	0	0
Solyc01g014650.1	0	0	0	0	0	0	0	0	0	0	0	0
Solyc01g014660.1	0	0	0	0	0	0	0	0	0	0	0	0
Solyc01g014680.1	0	0	0	0	0	0	0	0.580015	0	0.381266	0	0
Solyc01g014690.2	0	0	0	0	0.16308	0	0	0.0890048	0	0	0	0
Solyc01g014700.2	0	0	0	0	0	0	0	0	0.0632271	0.0311945	0.033337	0.0613963
Solyc01g014710.1	0	0	0	0	0	0	0	0	0	0	0	0
Solyc01g014720.3	0	0	0	0	0	0	0	0	0	0	0	0
Solyc01g014725.2	0	0	0	0	0	0	0	0	0	0	0	0
Solyc01g014730.2	0	0	0.535996	0	0.388807	0	2.03591	2.97081	2.88377	0	0	0
Solyc01g014740.1	0	0	0	0	0	0	0	0	0	0	0	0
Solyc01g014745.1	0	0	0	0	0	0	0	0	0	0	0	0
Solyc01g014760.1	0	0	0	0	0	0	0	0	0	0	0	0
Solyc01g014800.1	0	0	0	0	0	0	0	0	0	0	0	0
Solyc01g014820.2	0	0	0	0	0	0	0	0	0	0	0	0
Solyc01g014830.1	0	0	0	0	0	0	0	0	0	0	0	0
Solyc01g014840.3	0.506657	0.0975302	0.303031	1.05455	0.584712	0.638963	0.578014	0.344314	0.62098	0.414019	0.477851	0.277054
Solyc01g014850.4	31.6528	31.2026	32.72	25.5534	26.6264	29.7497	29.815	32.9518	26.4365	29.5455	28.3773	28.1553
Solyc01g014860.3	137.678	118.269	118.54	125.027	139.805	127.67	109.92	124.403	135.102	123.254	103.689	132.937
Solyc01g014910.2	0	0	0	0	0	0	0	0	0	0	0	0
Solyc01g014930.2	0	0	0	0	0	0	0	0	0	0	0	0
Solyc01g014940.2	0	0.175419	0	0	0	0	0	0	0	0	0	0
Solyc01g014960.1	0	0	0	0	0	0	0	0	0	0	0	0
Solyc01g014963.1	0	0	0	0	0	0	0	0	0	0	0	0
Solyc01g014967.1	0	0	0	0	0	0	0	0	0	0	0	0
Solyc01g014970.1	0	0	0	0	0	0	0	0	0	0	0	0
Solyc01g014980.4	0	0	0	0	0	0	0	0	0	0	0	0
Solyc01g014990.3	0	0	0	0	0	0	0	0	0	0	0	0
Solyc01g015000.3	0.0372909	0	0	0	0	0	0	0	0	0	0	0.07317
Solyc01g015010.1	0	0	0	0	0	0	0	0	0	0	0	0
Solyc01g015020.4	29.4775	30.8028	30.3148	32.1886	30.3187	26.495	31.7236	30.9302	31.751	27.7738	28.8286	26.8027
Solyc01g015030.1	0	0	0	0	0	0	0	0	0	0	0	0
Solyc01g015035.1	0	0	0	0	0	0	0	0	0	0	0	0
Solyc01g015050.1	0	0	0	0	0	0	0	0	0	0	0	0
Solyc01g015060.1	0	0	0	0	0	0	0	0	0	0	0	0
Solyc01g015080.3	0	0	0	0	0	0	0	0	0	0	0	0
Solyc01g015130.1	0	0	0	0	0	0	0	0	0	0	0	0
Solyc01g015133.1	0	0	0	0	0	0	0	0	0	0	0	0
Solyc01g015137.1	0	0	0	0	0	0	0	0	0	0	0	0
Solyc01g015180.1	0	0	0	0	0	0	0	0	0	0	0	0
Solyc01g015185.1	0	0	0	0	0	0	0	0	0	0	0	0
Solyc01g015200.1	0	0	0	0	0	0	0	0	0	0	0	0
Solyc01g015210.1	0	0	0	0	0	0	0	0	0	0	0	0
Solyc01g015230.3	0	0	0	0	0	0	0	0	0	0	0	0
Solyc01g015250.1	0	0	0	0	0	0	0	0	0	0	0	0
Solyc01g015280.1	0	0	0	0	0	0	0	0	0	0	0	0
Solyc01g015290.1	0	0	0	0	0	0	0	0	0	0	0	0
Solyc01g015293.1	3.15108	2.31256	4.14534	3.03258	3.03105	2.42168	4.34485	5.20788	3.12239	4.89336	2.77612	4.39935
Solyc01g015297.1	0	0	0	0	0	0	0	0	0	0	0	0
Solyc01g016300.1	0	0	0	0	0	0	0	0	0	0	0	0
Solyc01g016305.1	0	0	0	0	0	0	0	0	0	0	0	0
Solyc01g016350.1	0	0	0	0	0	0	0	0	0	0	0	0
Solyc01g016355.1	0	0	0	0	0	0	0	0	0	0	0	0
Solyc01g016380.4	0	0	0.522722	0.218695	0.0312264	0.0336805	0.533187	0.0681702	0.204358	0	0.143666	0.132294
Solyc01g016390.4	0	0	0	0.0689444	0	0	0	0	0	0	0	0.0729855
Solyc01g016400.1	1.05009	0	0.532103	0	1.62113	0	0	0.589845	0.707286	0.116318	1.36738	0.572339
Solyc01g016410.4	5.2063	5.66057	4.58379	3.48469	4.72205	3.72053	4.68902	4.20389	4.31033	5.1543	4.27568	4.50476
Solyc01g016412.1	0	0	0	0	0	0	0	0	0	0	0	0
Solyc01g016414.1	0	0	0	0	0	0	0	0	0.0250359	0	0.0264008	0
Solyc01g016416.1	0	0	0	0	0	0	0	0	0	0	0	0
Solyc01g016418.1	0	0	0	0	0	0	0	0	0	0	0	0
Solyc01g016430.1	0	0	0	0	0	0	0	0	0	0	0	0
Solyc01g016450.1	0	0	0	0	0	0	0	0	0	0	0	0
Solyc01g016460.4	0	0	0	0	0	0	0	0	0	0	0	0
Solyc01g016470.3	128.582	130.428	135.582	128.652	127.741	127.87	104.153	100.243	102.939	129.463	118.437	125.385
Solyc01g016510.1	0	0	0	0	0	0	0	0	0	0	0	0
Solyc01g016520.1	0	0	0	0	0	0	0	0	0	0	0	0
Solyc01g016530.1	0	0	0	0	0	0	0	0	0	0	0	0
Solyc01g016540.3	0	0	0	0	0	0	0	0	0	0	0	0
Solyc01g016545.1	0	0	0	0	0	0	0	0	0	0	0	0
Solyc01g016550.2	0	0	0	0	0	0	0	0	0	0	0	0
Solyc01g016560.1	0	0.181077	0	0	0	0	0	0	0	0	0	0
Solyc01g016565.1	0	0	0	0	0	0	0	0	0	0	0	0
Solyc01g016580.1	0	0	0	0	0	0	0	0	0	0	0	0
Solyc01g016590.1	0	0	0	0	0	0	0	0	0	0	0	0
Solyc01g016600.2	0	0	0	0	0	0	0	0	0	0	0	0
Solyc01g016605.1	0	0	0	0	0	0	0	0	0	0	0	0
Solyc01g016630.1	0	0	0	0	0	0	0	0	0	0	0	0
Solyc01g016640.3	0	0	0	0	0	0	0	0	0	0	0	0
Solyc01g016660.1	0	0	0	0	0	0	0	0	0	0	0	0
Solyc01g016665.1	0	0	0	0	0	0	0	0	0	0	0	0
Solyc01g016670.2	0	0	0	0	0	0	0	0	0	0	0	0
Solyc01g016680.3	0	0	0	0	0	0	0	0	0	0	0	0
Solyc01g016685.1	0	0	0	0	0	0	0	0	0	0	0	0
Solyc01g016690.1	0	0	0	0	0	0	0	0	0	0	0	0
Solyc01g016700.3	0	0	0	0	0	0	0	0	0	0	0	0
Solyc01g016720.2	6.66183	4.82873	6.86393	5.83087	5.82793	6.90221	7.93486	7.48406	5.48421	5.04255	7.36042	5.32542
Solyc01g016725.1	0	0	0	0	0	0	0	0	0	0	0	0
Solyc01g016760.1	0	0	0	0	0	0	0	0	0	0	0	0
Solyc01g016770.1	1.22927	0.801915	1.68182	0	0.569325	1.63752	0.864101	2.07148	1.03497	3.88074	0.873111	2.211
Solyc01g016780.1	0	0	0.817553	0.166137	2.65685	1.97014	1.51218	1.9938	0.543358	1.78718	0.381986	0.35175
Solyc01g016790.1	0	0	0	0	0	0	0	0	0	0	0	0
Solyc01g016800.2	0	0.0557623	0	0	0	0	0	0	0.287872	0.170433	0	0
Solyc01g016830.1	0	0	0	0	0	0	0	0	0	0	0	0
Solyc01g016840.1	0	0	0	0	0	0	0	0	0	0	0	0
Solyc01g016850.2	0	0	0	0	0	0	0	0	0	0	0	0
Solyc01g016870.1	0	0	0	0	0	0	0	0	0	0	0	0
Solyc01g016880.1	0	0	0	0	0	0	0	0	0	0	0	0
Solyc01g016890.1	0	0	0	0	0	0	0	0	0	0	0	0
Solyc01g016900.1	0	0	0	0	0	0	0	0	0	0	0	0
Solyc01g016910.1	0	0	0	0	0	0	0	0	0	0	0	0
Solyc01g016920.1	0	0	0	0	0	0	0	0	0	0	0	0
Solyc01g016930.1	0	0	0	0	0	0	0	0	0	0	0	0
Solyc01g016940.2	0	0	0	0	0	0	0	0	0	0	0	0
Solyc01g016960.1	0	0	0	0	0	0	0	0	0	0	0	0
Solyc01g016970.2	0	0	0	0	0	0	0	0	0	0	0	0
Solyc01g016980.1	0	0	0	0	0	0	0	0	0	0	0	0
Solyc01g017020.1	0	0	0	0	0	0	0	0	0	0	0	0
Solyc01g017030.1	0	0	0	0	0	0	0	0	0	0	0	0
Solyc01g017040.1	0	0	0	0	0	0	0	0	0	0	0	0
Solyc01g017050.1	0	0	0	0	0	0	0	0	0	0	0	0
Solyc01g017060.2	0	0	0	0	0	0	0	0	0	0	0	0
Solyc01g017070.1	0	0	0	0	0	0	0	0	0	0	0	0
Solyc01g017080.2	0	0	0	0	0	0	0	0	0	0	0	0
Solyc01g017085.1	0	0	0	0	0	0	0	0	0	0	0	0
Solyc01g017090.2	0	0	0	0	0	0	0	0	0	0	0	0
Solyc01g017100.2	0	0	0	0	0	0	0	0	0	0	0	0
Solyc01g017110.2	0	0	0	0	0	0	0	0	0	0	0	0
Solyc01g017120.1	0	0	0	0	0	0	0	0	0	0	0	0
Solyc01g017130.1	0	0	0	0	0	0	0	0	0	0	0	0
Solyc01g017140.1	0	0	0	0	0	0	0	0	0	0	0	0
Solyc01g017145.1	0	0	0	0	0	0	0	0	0	0	0	0
Solyc01g017150.1	0	0	0	0	0	0	0	0	0	0	0	0
Solyc01g017160.2	0	0	0	0	0	0	0	0	0	0	0	0
Solyc01g017170.1	0	0	0	0	0	0	0	0	0	0	0	0
Solyc01g017180.3	0	0	0	0	0	0	0	0	0	0	0	0
Solyc01g017200.2	0	0	0	0	0	0	0	0	0	0	0	0
Solyc01g017210.1	0	0	0	0	0	0	0	0	0	0	0	0
Solyc01g017220.2	0	0	0	0	0	0	0	0	0	0	0	0
Solyc01g017230.2	0	0	0	0	0	0	0	0	0	0	0	0
Solyc01g017240.1	0	0	0	0	0	0	0	0	0	0	0	0
Solyc01g017250.1	0	0	0	0	0	0	0	0	0	0	0	0
Solyc01g017260.1	0	0	0	0	0	0	0	0	0	0	0	0
Solyc01g017280.1	0	0	0	0	0	0	0	0	0	0	0	0
Solyc01g017290.1	0	0	0	0	0	0	0	0	0	0	0	0
Solyc01g017300.2	0	0	0	0	0	0	0	0	0	0	0	0
Solyc01g017320.1	0	0	0	0	0	0	0	0	0	0	0	0
Solyc01g017330.3	0	0	0	0	0	0	0	0	0	0	0	0
Solyc01g017360.3	0	0	0	0	0	0	0	0	0	0	0	0
Solyc01g017370.2	0	0	0	0	0	0	0	0	0	0	0	0
Solyc01g017380.1	0	0	0	0	0	0	0	0	0	0	0	0
Solyc01g017390.1	0	0	0	0	0	0	0	0	0	0	0	0
Solyc01g017410.3	0	0	0	0	0	0	0	0	0	0	0	0
Solyc01g017420.1	0	0	0	0	0	0	0	0	0	0	0	0
Solyc01g017430.1	0	0	0	0	0	0	0	0	0	0	0	0
Solyc01g017440.1	0	0	0	0	0	0	0	0	0	0	0	0
Solyc01g017450.1	0	0	0	0	0	0	0	0	0	0	0	0
Solyc01g017460.3	0	0	0	0	0	0	0	0	0	0	0	0
Solyc01g017470.3	0	0	0	0	0	0	0	0	0	0	0	0
Solyc01g017480.1	0	0	0	0	0	0	0	0	0	0	0	0
Solyc01g017510.1	0	0	0	0	0	0	0	0	0	0	0	0
Solyc01g017520.1	0	0	0	0	0	0	0	0	0	0	0	0
Solyc01g017530.1	0	0	0	0	0	0	0	0	0	0	0	0
Solyc01g017535.1	0	0	0	0	0	0	0	0	0	0	0	0
Solyc01g017540.2	0	0	0	0	0	0	0	0	0	0	0	0
Solyc01g017560.3	0	0	0	0.224636	0	0	0.0851931	0	0.163262	0.322196	0	0.0792675
Solyc01g017565.1	0	0	0	0	0	0	0	0	0	0	0	0
Solyc01g017600.3	9.40365	9.8118	10.8043	9.65375	10.2264	8.95381	12.8735	12.7122	13.1226	11.9904	13.838	14.654
Solyc01g017610.1	0	0	0	0	0	0	0	0	0	0	0	0
Solyc01g017620.1	0	0	0	0	0	0	0	0	0	0	0	0
Solyc01g017640.3	0	0	0	0	0	0	0	0	0	0	0	0
Solyc01g017670.2	0	0	0	0	0	0	0	0	0	0	0	0
Solyc01g017675.1	0	0	0	0	0	0	0	0	0	0	0	0
Solyc01g017690.1	0	0	0	0	0	0	0	0	0	0	0	0
Solyc01g017700.1	0	0	0	0	0	0	0	0	0	0	0	0
Solyc01g017720.2	3.40609	3.6838	3.59723	0.996821	4.98159	3.04475	6.23773	4.16886	2.53567	6.25514	4.77483	5.628
Solyc01g017725.1	0	0	0	0	0	0	0	0	0	0	0	0
Solyc01g017740.2	0	0	0	0	0	0	0	0	0	0	0	0
Solyc01g017750.1	3.67441	2.05458	2.1203	2.50183	2.50056	2.47233	2.68831	3.63931	3.18202	5.23306	1.43807	3.9727
Solyc01g017790.3	0	0	0	0	0	0	0	0	0	0	0	0
Solyc01g017795.1	0	0	0	0	0	0	0	0	0	0	0	0
Solyc01g017820.3	0	0	0	0	0	0	0	0	0	0	0	0
Solyc01g017825.1	0	0	0	0	0	0	0	0	0	0	0	0
Solyc01g017860.3	4.33384	4.03591	3.30363	3.29848	3.6265	2.55189	3.51002	4.19135	4.65358	3.50653	3.1005	3.18372
Solyc01g017870.2	0.209237	0	0	0	0	0	0	0	0	0	0	0.205276
Solyc01g017873.1	0	0	0	0	0	0	0	0	0	0	0	0
Solyc01g017877.1	0	0	0	0	0	0	0	0	0	0	0	0
Solyc01g017950.3	0	0	0	0	0	0	0	0	0	0	0	0
Solyc01g017960.1	0	0	0	0	0	0	0	0	0	0	0	0
Solyc01g017970.1	0	0	0	0	0	0	0	0	0	0	0	0
Solyc01g018010.2	6.30455	11.0045	6.83831	10.8959	10.1013	8.68207	10.7799	7.58039	12.9115	10.8717	6.17229	11.2003
Solyc01g018015.1	0	0	0	0	0	0	0	0	0	0	0	0
Solyc01g018020.3	0.0728608	0.0570371	0.0398739	0	0.0674898	0.0145588	0.015365	0.044201	0.0294453	0	0.0621011	0.0285927
Solyc01g018040.1	0	0	0	0	0	0	0	0	0	0	0	0
Solyc01g018045.1	0	0	0	0	0	0	0	0	0	0	0	0
Solyc01g018070.3	0	0	0	0	0	0	0	0	0	0	0	0
Solyc01g018100.1	0	0	0	0	0	0	0	0	0	0	0	0
Solyc01g019100.1	0	0	0	0	0	0	0	0	0	0	0	0
Solyc01g020100.3	0	0	0	0	0	0	0	0	0	0	0	0
Solyc01g020110.2	0	0	0	0	0	0	0	0	0	0	0	0
Solyc01g020113.1	0	0	0	0	0	0	0	0	0	0	0	0
Solyc01g020117.1	0	0	0	0	0	0	0	0	0	0	0	0
Solyc01g020120.3	0	0	0	0	0	0	0	0	0	0	0	0
Solyc01g020130.3	1.24301	1.12944	1.40369	0.329131	0.575689	0.502659	0.936171	1.55602	1.34555	0.944149	0.85134	0.871057
Solyc01g020150.3	1.29073	0.56134	2.09294	0.13291	0.797055	0.286565	0.151218	2.75507	1.59385	0	1.22236	0.1407
Solyc01g020160.1	0	0	0.27181	0	0	0	1.7282	0.301306	0.451622	0.148545	0.317495	0.292363
Solyc01g020170.2	0	0	0	0	0	0	0	0	0	0	0	0
Solyc01g020180.1	0	0	0	0	0	0	0	0	0	0	0	0
Solyc01g020190.2	0.254018	0	0	0.765088	0.0588232	0.190338	0.468719	0.256833	0	0.759718	0.947213	0.311513
Solyc01g020220.3	8.59669	9.27571	7.60255	7.20968	7.62993	6.20483	9.47803	7.56828	7.95893	7.23427	7.66149	6.09299
Solyc01g020240.4	33.1521	27.6771	29.844	28.5083	31.1352	28.8627	29.0034	29.2968	27.6162	25.0104	27.2805	28.7381
Solyc01g020245.1	0	0	0	0	0	0	0	0	0	0	0	0.0905308
Solyc01g020280.2	0	0	0	0	0	0	0	0	0	0	0	0
Solyc01g020290.1	0	0	0	0	0	0	0	0	0	0	0	0
Solyc01g020300.4	0	0	0	0	0	0	0	0	0	0	0	0
Solyc01g020320.3	7.77533	4.26457	8.40186	6.19607	6.69756	4.99737	6.5796	7.91157	9.15656	5.97408	6.48992	7.04512
Solyc01g020323.1	0.0623541	0	0	0	0	0.0934452	0.131494	0	0	0.155407	0	0.0611739
Solyc01g020327.1	0	0	0	0	0	0	0	0	0	0	0.0698489	0
Solyc01g020340.2	3.53798	4.2286	2.51245	2.27176	2.809	2.72679	3.41072	1.71194	3.0128	2.09108	2.15393	2.28095
Solyc01g020343.1	6.63508	7.70997	5.1693	6.78959	4.9936	7.3195	7.14185	4.4724	6.42428	7.30377	5.44906	2.98352
Solyc01g020347.1	7.38371	6.78055	9.94663	4.73737	6.52375	4.76663	8.74368	6.43185	4.47598	6.56834	5.93024	8.02407
Solyc01g020350.1	0	0	1.8112	2.04476	1.02187	0.440869	0.697928	0.223083	0.445832	1.31977	1.17534	0
Solyc01g020353.1	4.15552	3.32697	4.24968	3.61773	3.14934	3.94202	2.96534	3.73473	4.5377	3.3477	3.0857	2.67673
Solyc01g020357.1	2.80807	3.03063	2.8249	2.79373	2.50544	3.87817	2.87377	3.21496	3.17084	2.53186	2.72775	3.16005
Solyc01g020360.1	0	0	0	0	0	0	0	0	0	0	0	0
Solyc01g020370.2	0	0	0	0	0	0	0	0	0	0	0	0
Solyc01g020372.1	0	0	0	0	0	0	0	0	0	0	0	0
Solyc01g020430.2	0	0	0	0	0	0	0	0	0	0	0	0
Solyc01g020440.3	72.1159	73.5374	67.9837	68.2603	68.8167	64.3151	68.3639	71.1806	70.1275	67.8824	67.9052	67.3418
Solyc01g020450.1	0	0	0	0	0	0	0	0	0	0	0	0
Solyc01g020460.3	0	0	0	0	0	0	0	0	0	0	0	0
Solyc01g020470.3	0	0	0	0	0	0	0	0	0	0	0	0
Solyc01g020480.1	0	0	0	0	0	0	0	0	0	0	0	0
Solyc01g020490.1	0	0	0	0	0	0	0	0	0	0	0	0
Solyc01g020495.1	3.15189	3.20364	2.71113	3.28697	2.61362	2.91945	3.73218	3.20859	2.69843	2.54098	2.78434	2.21175
Solyc01g020500.2	29.3149	27.5437	20.0869	23.6534	25.1275	22.7309	24.1436	29.0499	26.6706	22.6821	21.2876	22.1781
Solyc01g020510.1	0	0	0	0	0	0	0	0	0	0	0	0
Solyc01g020520.4	5.39849	5.23455	4.64047	5.62465	5.42482	5.63869	5.91646	5.40869	5.48729	4.64804	5.17642	5.15186
Solyc01g020521.1	0	0	0	0	0	0	0	0	0	0	0	0
Solyc01g020522.1	0	0	0	0	0	0	0	0	0	0	0	0
Solyc01g020524.1	0	0	0	0	0	0	0	0	0	0	0	0
Solyc01g020526.1	0	0	0	0	0	0	0	0	0	0	0	0
Solyc01g020528.1	0	0	0	0	0	0	0	0	0	0	0	0
Solyc01g020570.3	0	0	0	0	0	0	0	0	0	0	0	0
Solyc01g020575.1	0	0	0	0	0	0	0	0	0	0	0	0
Solyc01g021600.4	0.044817	0	0.122633	0.249205	0.24908	0.53731	0.094511	0.181255	0	0.0446796	0.238741	0.219844
Solyc01g021610.1	0	0	0	0	0	0	0	0	0	0	0	0
Solyc01g021620.3	0	0	0	0	0	0	0	0	0	0	0	0
Solyc01g021640.3	6.78885	6.21128	7.10546	7.91166	7.92339	6.69783	7.74879	7.22444	7.73347	7.27563	5.82246	6.6437
Solyc01g021680.1	0.173836	1.02062	0	0	0.966127	0	0.733177	0.351524	0	0	0.555616	0.511636
Solyc01g021685.1	0	0	0	0	0	0	0	0	0	0	0	0
Solyc01g021690.1	0	0	0	0	0	0	0	0	0	0	0	0
Solyc01g021695.1	0	0	0	0	0	0	0	0	0	0	0	0
Solyc01g021700.3	0	0	0	0	0	0	0	0	0	0	0	0
Solyc01g021720.1	1.71438	0.258087	1.92454	2.93318	2.56523	0.527016	0.973355	2.13339	1.59885	0.525884	1.26451	0.776275
Solyc01g021730.2	0	0	0.088351	0.08977	0.0299083	0.0967762	0.204272	0.0652925	0.0326219	0.193136	0.0688005	0.221741
Solyc01g021740.1	0	0	0	0	0	0	0	0	0	0	0	0
Solyc01g021745.1	0	0	0	0	0	0	0	0	0	0	0	0
Solyc01g022740.3	4.76837	5.58817	5.23448	4.57552	4.69048	5.14342	5.42826	4.80699	6.01135	5.51098	5.09523	5.4647
Solyc01g022745.1	0	0	0	0	0	0	0	0	0	0	0	0
Solyc01g022750.3	60.2454	62.6447	66.1888	57.1809	54.0776	59.1907	50.4831	48.3167	49.3372	62.0552	55.2724	57.3654
Solyc01g022760.1	0	0	0	0	0	0	0	0	0	0	0	0
Solyc01g022780.1	0	0	0	0	0	0	0	0	0	0	0	0
Solyc01g022785.1	0	0	0	0	0	0	0	0	0	0	0	0
Solyc01g028800.3	0.332308	0.362693	0.419675	0.307967	0.142067	0.255387	0.188671	0.348913	0.206609	0.356773	0.517447	0.313479
Solyc01g028803.1	0.301547	0.400455	0.333979	0.379266	0.798053	0.946849	0.476932	0.326667	0.413469	0.407988	0.298322	0.443759
Solyc01g028807.1	0	0	0.0542212	0.110184	0.0550643	0	0	0	0	0	0.126669	0
Solyc01g028810.3	703.569	721.124	700.413	777.571	783.623	766.301	600.882	613.417	614.346	732.582	716.855	733.495
Solyc01g028830.3	11.8206	12.6888	11.9986	12.2106	10.8141	11.0391	13.409	16.2306	13.5013	14.1329	11.461	11.4537
Solyc01g028860.3	135.438	136.903	137.601	154.125	152.636	145.496	140.102	138.524	136.916	151.024	145.883	143.61
Solyc01g028865.1	0	0	0	0	0	0	0	0	0	0.0720881	0	0
Solyc01g028870.3	30.3026	34.2748	31.8865	34.7962	36.4457	34.2305	30.2435	31.0933	31.9338	38.5751	34.6094	38.1379
Solyc01g028875.1	0	0	0	0	0	0	0	0	0	0	0	0
Solyc01g028900.3	39.933	43.455	38.5482	37.2004	35.4935	36.877	42.422	38.0897	42.6995	37.6487	39.2268	36.7781
Solyc01g028910.2	0	0	0	0	0	0	0	0	0	0	0	0
Solyc01g028930.4	31.928	29.0452	29.4582	26.4821	25.5855	31.1611	28.703	27.9278	31.8226	26.9237	31.4929	30.5692
Solyc01g028960.1	0	0	0	0	0	0	0	0	0	0	0	0
Solyc01g028965.1	0	0	0	0	0	0	0	0	0	0	0	0
Solyc01g028980.1	0	0	0	0	0	0	0	0	0	0	0	0
Solyc01g028985.1	0	0	0	0	0	0	0	0	0	0	0	0
Solyc01g033990.1	0	0	0	0	0	0	0	0	0	0	0	0
Solyc01g033995.1	0	0	0	0	0	0	0	0	0	0	0	0
Solyc01g034010.2	0	0	0	0	0	0	0	0	0	0	0	0
Solyc01g034020.3	45.7525	46.528	45.4438	49.2378	50.6114	47.9635	43.3855	46.1049	44.5065	47.0602	48.1341	49.3676
Solyc01g034040.1	0	0	0	0	0	0	0	0	0	0.133258	0	0
Solyc01g034050.1	0	0	0	0	0	0	0	0	0	0	0	0
Solyc01g034070.2	0	0	0	0	0	0	0	0	0	0	0	0
Solyc01g034075.1	0	0	0	0	0	0	0	0	0	0	0	0
Solyc01g034080.1	0.876929	1.14413	0.977592	0.79012	1.10561	0.876123	1.18149	1.1822	0.984427	1.26279	1.635	1.00372
Solyc01g034140.1	0	0	0	0	0	0	0	0	0	0	0	0
Solyc01g034145.1	0	0	0	0	0	0	0	0	0	0	0	0
Solyc01g034150.4	11.5256	12.6767	10.1537	11.4591	11.0525	11.1875	13.2588	12.3029	11.2869	11.2157	11.2177	11.5261
Solyc01g034190.1	0	0	0	0	0	0	0	0	0	0	0	0
Solyc01g034210.1	0	0	0	0	0	0	0	0	0	0	0	0
Solyc01g034213.1	0	0	0	0	0	0	0	0	0	0	0	0
Solyc01g034217.1	0	0	0	0	0	0	0	0	0	0	0	0
Solyc01g038230.1	0	0	0	0	0	0	0	0	0	0	0	0
Solyc01g038231.1	0	0	0	0	0	0	0	0	0	0	0	0
Solyc01g038232.1	0	0	0	0	0	0	0	0	0	0	0	0
Solyc01g038233.1	0	0	0	0	0	0	0	0	0	0	0	0
Solyc01g038234.1	0	0	0	0	0	0	0	0	0	0	0	0
Solyc01g038236.1	0	0	0	0	0	0	0	0	0	0	0	0
Solyc01g038238.1	0	0	0	0	0	0	0	0	0	0	0	0
Solyc01g044270.3	14.3764	15.662	14.8065	13.7897	14.3376	14.4589	16.3966	15.2504	16.0136	14.8578	14.2317	14.2806
Solyc01g044275.1	0	0	0	0	0	0	0	0	0	0	0	0
Solyc01g044300.3	0	0	0	0	0	0	0	0	0	0	0	0
Solyc01g044340.3	9.31423	10.3818	9.22692	9.31796	7.54203	6.90221	6.17879	9.60455	9.72202	8.11727	8.54335	7.44348
Solyc01g044350.3	2.85239	2.99651	2.86271	3.50987	2.78351	2.43993	3.12829	3.0962	2.93004	2.91022	3.2219	2.93879
Solyc01g044360.4	70.7049	72.1983	73.0807	76.328	76.1585	76.6834	67.7076	71.2649	65.5559	74.7377	75.8476	77.0711
Solyc01g044365.1	0.855732	1.06996	1.56103	2.24698	2.11374	3.32479	0.551401	1.29782	1.20079	12.1805	17.3223	14.5519
Solyc01g044370.3	0.656089	0.296309	0.0460323	0.56126	0.420733	0.705908	0.47893	0.765415	0.0509896	0.352196	0.483924	0
Solyc01g044375.1	0.734562	1.12953	1.72284	0.291753	0	0.104841	0.110647	0.848802	0.212042	0	0	0.92656
Solyc01g044420.4	0.0551299	0.0719283	0.11733	0.153275	0.306396	0.312116	0.174389	0.278704	0.612692	0.256484	0.254521	0.288461
Solyc01g044490.4	38.8482	38.1886	37.8735	38.1512	40.3621	39.3173	36.0729	38.287	39.0092	36.5363	39.3941	35.2843
Solyc01g044500.1	0	0	0	0	0	0	0	0	0	0	0	0
Solyc01g044520.2	0	0	0	0	0	0	0	0	0	0	0	0
Solyc01g044523.1	0	0	0	0	0	0	0	0	0	0	0	0
Solyc01g044527.1	0	0	0	0	0	0	0	0	0	0	0	0
Solyc01g044550.3	0	0	0	0	0	0	0	0	0	0	0	0
Solyc01g044551.1	0	0	0	0	0	0	0	0	0	0	0	0
Solyc01g044552.1	0	0	0	0	0	0	0	0	0	0	0	0
Solyc01g044554.1	0	0	0	0	0	0	0	0	0	0	0	0
Solyc01g044556.1	4.47963	2.60787	3.879	2.83774	5.04233	1.92617	4.90274	5.84792	4.69776	3.50488	4.41015	3.28222
Solyc01g044558.1	8.07218	7.21723	7.06366	7.13914	7.591	8.14664	7.90652	9.28024	10.5567	6.08663	8.29456	8.32139
Solyc01g047580.1	0	0	0	0	0	0	0	0	0	0	0	0
Solyc01g049650.3	27.1315	26.3018	28.3172	28.003	26.0839	27.5571	29.2164	27.7605	31.0568	28.3072	30.0592	30.6
Solyc01g049660.2	0	0	0	0	0	0	0	0	0	0	0	0
Solyc01g049680.3	39.1047	40.872	42.4546	38.3971	41.7248	41.608	40.9095	48.0215	44.8918	39.8701	40.4552	40.2271
Solyc01g049690.4	69.9685	73.0826	71.9396	67.3682	66.1648	72.9579	71.2533	78.7387	73.7792	74.1922	75.6775	64.9936
Solyc01g049720.1	0	0	0	0	0	0	0	0	0	0	0	0
Solyc01g049740.1	0	0	0	0	0	0	0	0	0	0	0	0
Solyc01g049750.1	0	0	0	0	0	0	0	0	0	0	0	0
Solyc01g049760.1	0	0	0	0	0	0	0	0	0	0	0	0
Solyc01g049770.3	13.1189	14.3556	13.5097	10.0663	10.2572	11.4861	13.9071	10.5544	13.1831	9.84416	12.7746	11.2791
Solyc01g049790.1	0	0	0	0	0	0	0	0	0	0	0	0
Solyc01g049810.4	1.71914	2.12963	1.31782	1.62712	2.18534	1.79065	2.41048	1.9416	1.33039	1.64094	1.75365	1.25598
Solyc01g049820.2	0.761252	0.239434	0.297574	0.302353	0.453301	0.217301	0.114667	0.357355	0.302152	0.162625	0.260692	0.0800189
Solyc01g049830.2	0.17651	1.38176	0.241493	0.245371	0.163498	0.0881739	0.837513	1.16003	0.534998	0.703875	0.376109	0
Solyc01g049840.1	0.155744	0.1016	0.142055	0.048112	0.336614	0.674271	0.383176	0.41992	0.524508	0.621066	0.497792	0.25466
Solyc01g049880.3	9.09393	8.3813	6.36561	33.1233	37.7591	36.8177	44.4315	46.8288	46.6336	24.141	24.1091	24.898
Solyc01g049890.3	123.332	115.476	121.362	111.068	116.117	111.369	113.378	118.252	115.734	118.025	116.863	114.371
Solyc01g049910.4	0	0	0	0	0	0	0	0	0	0	0	0
Solyc01g049920.2	10.1984	9.19974	11.6274	4.87335	7.97055	5.7313	8.569	11.9225	6.2788	8.41962	9.84676	11.725
Solyc01g049950.1	0	0	0	0	0	0	0	0	0	0	0	0
Solyc01g049960.4	69.9	68.7885	69.5932	67.054	70.5217	65.6947	63.9485	69.6688	62.9499	71.4377	68.0774	65.1286
Solyc01g050010.3	0	0	0	0	0	0	0	0	0	0	0	0
Solyc01g050040.4	14.3578	16.634	14.8385	14.9727	15.2774	14.9622	16.8277	16.1078	19.701	17.3951	14.5485	15.9054
Solyc01g050045.1	1.2878	1.60383	3.6306	0.976478	0.975986	1.16965	2.83919	5.08993	2.24736	2.56771	2.99352	3.216
Solyc01g050050.1	0.807968	0.632496	2.50563	4.04344	1.19745	1.29156	2.04463	2.94092	0.163262	0.966589	1.20514	1.10975
Solyc01g050070.4	12.8958	14.6619	11.8463	14.5691	12.9121	13.6508	14.3744	12.8524	12.0673	12.6726	12.7579	12.0794
Solyc01g055160.1	0	0	0	0	0	0	0	0	0	0	0	0
Solyc01g055165.1	0	0	0	0	0	0	0	0	0	0	0	0
Solyc01g055200.1	0	0	0	0	0	0	0	0	0	0	0	0
Solyc01g056200.1	0	0	0	0	0	0	0	0	0	0	0	0
Solyc01g056220.2	0	0	0	0	0	0	0	0	0	0	0	0
Solyc01g056240.1	0	0	0	0	0	0	0	0	0	0	0	0
Solyc01g056250.2	0	0	0	0	0	0	0	0	0	0	0	0
Solyc01g056260.1	0	0	0	0	0	0	0	0	0	0	0	0
Solyc01g056280.3	0	0	0	0	0	0	0	0	0	0	0	0
Solyc01g056285.1	0	0	0	0	0	0	0	0	0	0	0	0
Solyc01g056290.2	0	0	0	0	0	0	0	0	0	0	0	0
Solyc01g056310.3	0.238315	0.183227	0.310525	0.25241	0.157677	0.255103	0.305128	0.0344222	0.0687931	0.101822	0.21763	0.0501009
Solyc01g056320.1	0	0	0	0	0	0	0	0	0	0	0	0
Solyc01g056330.2	0	0	0	0	0	0	0	0	0	0	0	0
Solyc01g056340.4	8.46731	9.49692	8.62918	7.79043	9.11729	9.14667	11.1036	9.85922	8.52387	9.09654	7.52302	9.64157
Solyc01g056360.4	0	0	0	0	0	0	0	0	0	0	0	0
Solyc01g056370.3	0	0	0	0	0	0	0	0	0	0	0	0
Solyc01g056380.1	0	0	0	0	0	0	0	0	0	0	0	0
Solyc01g056390.1	0	0	0	0	0	0	0	0	0	0	0	0
Solyc01g056400.1	0	0	0	0	0	0	0	0	0	0	0	0
Solyc01g056410.1	0	0	0	0	0	0	0	0	0	0	0	0
Solyc01g056420.1	0	0	0	0	0	0	0	0	0	0	0	0
Solyc01g056430.2	0	0	0	0	0	0	0	0	0	0	0	0
Solyc01g056440.1	0	0	0	0	0	0	0	0	0	0	0	0
Solyc01g056450.3	0	0	0	0	0	0	0	0	0	0	0	0
Solyc01g056460.1	0	0	0	0	0	0	0	0	0	0	0	0
Solyc01g056470.1	0	0	0	0	0	0	0	0	0	0	0	0
Solyc01g056480.3	27.3348	29.9253	21.6474	27.5212	27.3432	23.6527	27.9506	27.1602	20.4593	28.1927	22.7069	23.2843
Solyc01g056520.3	11.9882	11.178	10.3889	10.7713	10.689	11.2634	10.3805	10.8947	11.0796	9.54131	10.5064	9.73183
Solyc01g056530.2	0	0	0	0	0	0	0	0	0	0	0	0
Solyc01g056570.3	15.0948	14.2023	14.7083	14.5047	13.679	13.5197	13.9924	15.9073	13.5562	15.0322	15.3325	13.3884
Solyc01g056575.1	0	0	0	0	0	0	0	0	0	0	0	0
Solyc01g056580.4	0	0	0	0	0	0	0	0	0	0	0.0283829	0
Solyc01g056590.2	0	0	0	0	0	0	0	0	0	0	0	0
Solyc01g056600.2	13.1559	10.5532	10.4647	13.6099	14.4533	11.1569	10.807	14.3844	14.0645	9.98916	7.41563	9.15487
Solyc01g056610.1	7.69909	5.6134	7.16005	4.33705	5.87304	5.88213	7.00377	7.78441	5.79582	5.41799	4.98592	6.66473
Solyc01g056620.4	13.3284	13.6442	13.8668	13.3566	13.594	13.9307	15.9377	15.342	14.5907	12.6742	14.6371	13.306
Solyc01g056640.1	0	0	0	0	0	0	0	0	0	0	0	0
Solyc01g056650.1	0	0	0	0	0	0	0	0	0	0	0	0
Solyc01g056653.1	6.42687	5.78576	7.24278	6.35319	5.90019	4.76578	7.16809	7.16234	4.96372	5.12573	6.60376	6.6415
Solyc01g056657.1	73.4183	64.4698	67.9082	74.0643	69.1009	70.2515	84.7338	76.6217	92.0863	67.0079	73.0266	76.5214
Solyc01g056660.2	0	0	0	0	0	0	0	0	0	0	0	0
Solyc01g056665.1	0	0	0	0	0	0	0	0	0	0	0	0
Solyc01g056690.4	13.1712	12.6489	13.339	13.3973	13.0363	11.5696	14.0975	11.6158	12.519	11.865	13.0222	12.4566
Solyc01g056695.1	0	0	0	0	0	0	0	0	0	0	0	0
Solyc01g056720.4	27.8875	24.7787	26.334	23.9928	22.4888	24.9714	22.832	23.8841	23.6554	24.9772	25.4534	25.8966
Solyc01g056730.3	0	0	0	0	0	0	0	0	0	0	0	0
Solyc01g056750.1	0	0	0	0	0	0	0	0	0	0	0	0
Solyc01g056760.3	0	0	0	0	0	0	0	0	0	0.0456302	0	0
Solyc01g056770.1	0	0	0	0	0	0	0	0	0	0	0	0
Solyc01g056780.3	160.132	153.947	151.311	190.158	158.955	177.646	125.543	120.434	117.061	156.008	170.133	157.584
Solyc01g056790.3	9.3526	7.06127	7.83769	5.98368	7.38788	9.24914	8.05938	7.24818	9.44918	6.62614	7.53646	7.49882
Solyc01g056800.1	8.25507	7.32481	5.80662	6.80756	4.98969	8.1077	7.37647	6.01235	5.51309	5.92822	6.33538	5.28483
Solyc01g056810.4	16.974	18.8505	16.8643	16.9479	16.2219	15.7134	16.8322	18.1155	17.9319	13.7323	15.1419	16.2892
Solyc01g056830.3	10.4865	12.4957	8.94769	9.95352	9.00848	8.78706	11.3246	13.2534	10.5094	10.3701	8.64959	11.3666
Solyc01g056840.1	0	0	0	0	0	0	0	0	0	0	0	0
Solyc01g056850.3	34.6517	35.752	33.8732	38.7716	41.2444	41.5929	35.2553	37.0381	38.004	34.7905	33.4838	36.1398
Solyc01g056880.3	0	0	0	0	0	0	0	0	0	0	0	0
Solyc01g056890.1	0	0	0	0	0	0	0	0	0	0	0	0
Solyc01g056900.1	0	0	0	0	0	0	0	0	0	0	0	0
Solyc01g056910.1	0	0	0	0	0	0	0	0	0	0	0	0
Solyc01g056940.4	0.730386	1.02739	0.832733	0.888414	0.634261	0.729715	0.577595	0.09231	0.691808	0.864674	0.437714	0.806132
Solyc01g056950.1	0	0	0	0	0	0	0	0	0	0	0	0
Solyc01g056960.1	0	0	0	0	0	0	0	0	0	0	0	0
Solyc01g056970.1	0	0	1.87427	0	0.158618	0.342167	0	0	0	0	0	0
Solyc01g056990.3	11.7428	11.1389	9.04389	9.13363	11.5431	10.5947	10.4234	10.6614	13.7707	12.9909	12.6704	10.5507
Solyc01g057000.3	0.524154	0.619754	0.0398402	0.465521	0.202298	0.392754	0.184225	0.61829	0.551632	0.174182	0.488632	0.47138
Solyc01g057003.1	0.100348	0	0.183056	0	0	0	0	0.15219	0	0	0	0
Solyc01g057007.1	0	0	0	0	0	0	0	0	0	0	0	0
Solyc01g057010.1	0	0	0	0	0	0	0	0	0	0	0	0
Solyc01g057020.3	24.6934	23.8988	23.065	22.2337	18.6188	22.1334	23.872	21.7437	20.6357	25.1564	23.0847	26.5055
Solyc01g057060.1	0	0	0	0	0	0	0	0	0	0	0	0
Solyc01g057080.1	0	0	0	0	0	0	0	0	0	0	0	0
Solyc01g057090.4	15.3447	14.437	15.1581	13.3651	14.4359	12.8401	16.608	14.5253	14.9435	13.7513	14.0073	12.8804
Solyc01g057110.1	0	0	0	0	0	0	0	0	0	0	0	0
Solyc01g057113.1	0	0	0	0	0	0	0	0	0	0	0	0
Solyc01g057117.1	0	0	0	0	0	0	0	0	0	0	0	0
Solyc01g057120.2	0	0	0	0	0	0	0	0	0	0	0	0
Solyc01g057130.1	0	0	0	0.200618	0	0	0	0	0	0	0	0
Solyc01g057133.1	0	0	0	0	0	0	0	0	0	0	0	0
Solyc01g057137.1	0.144115	0	0	0	0.0667457	0	0.151956	0	0	0.0239455	0	0.0471291
Solyc01g057140.1	0	0	0	0	0	0	0	0	0	0	0	0
Solyc01g057150.1	0.246734	0.603592	0.900188	0	1.14273	0.986031	0.13008	0.249469	0.124641	0.368967	0	0
Solyc01g057160.1	9.5895	5.02693	8.90279	5.55443	6.50333	11.8048	7.94457	9.86891	9.34251	7.68222	8.57473	11.088
Solyc01g057165.1	1.54741	1.8825	1.71656	2.67434	2.09191	2.00561	2.82224	3.7634	2.57748	2.08469	1.55951	2.2977
Solyc01g057180.2	0	0	0	0	0	0	0	0	0	0	0	0
Solyc01g057185.1	0	0	0	0	0	0	0	0	0	0	0	0
Solyc01g057190.1	0	0	0	0	0	0	0	0	0	0	0	0
Solyc01g057200.4	29.4382	24.2914	29.1596	30.2334	28.8755	28.3302	27.4452	26.5238	23.4927	29.7347	31.3201	31.0842
Solyc01g057210.3	29.0613	26.9266	27.3849	26.5118	26.5657	26.7662	27.2335	25.6737	28.7008	26.763	25.2341	26.854
Solyc01g057220.3	0.166842	0	0	0	0.0154543	0	0	0	0	0.016633	0	0
Solyc01g057250.2	0	0	0	0	0	0	0	0	0	0	0	0
Solyc01g057255.1	0	0	0	0	0	0	0	0	0	0	0	0
Solyc01g057260.4	0	0	0	0.0984515	0.157443	0.0636811	0.0448052	0.021482	0.10733	0.105907	0	0.145911
Solyc01g057270.4	1.27997	1.10514	1.658	1.17625	1.44466	1.1176	1.32694	1.20716	1.13018	1.07231	1.05428	0.918067
Solyc01g057300.2	0	0	0	0	0	0	0	0	0	0	0	0
Solyc01g057310.4	22.4506	23.4377	20.5289	22.2763	22.311	20.3921	24.6728	24.7473	22.1028	20.8919	22.9607	23.4361
Solyc01g057320.3	18.3445	17.9813	17.66	16.3335	17.7752	16.5606	18.8145	20.9217	15.1972	16.3221	17.2431	15.5864
Solyc01g057330.1	0	0	0	0	0	0.177715	0	0	0	0	0	0
Solyc01g057340.3	17.2322	16.7304	15.7584	14.0153	16.7101	17.3508	18.5956	16.924	18.4983	17.3583	18.5505	17.0821
Solyc01g057350.1	0.0607045	0	0	0	0	0	0	0	0	0	0	0
Solyc01g057390.2	0	0	0	0	0	0	0	0	0.132224	0	0.0697161	0
Solyc01g057395.1	0	0	0	0	0.165193	0.178175	0.940214	0.721262	0.180181	0.533377	0	0.349927
Solyc01g057410.1	0	0	0	0	0	0	0	0	0	0	0	0
Solyc01g057420.1	0	0	0	0	0	0	0	0	0	0	0	0
Solyc01g057430.3	6.09965	8.10035	9.45795	5.16833	8.47502	6.26816	8.91227	7.22449	12.9415	9.38203	8.91237	6.32615
Solyc01g057435.1	0	0	0	0	0	0	0	0	0	0	0	0
Solyc01g057440.3	3.45036	2.3881	2.07247	3.08064	3.07909	2.69049	3.41626	4.67983	1.95556	2.81055	3.49671	2.80712
Solyc01g057445.1	10.1896	11.0142	10.915	10.4315	13.1699	10.0027	14.2421	12.7583	16.3999	12.2845	12.7495	12.9027
Solyc01g057470.1	0.458926	0	0	0	0	0	0	0	0	0	0	0.15008
Solyc01g057510.2	0.198669	0.437408	0	0	0.138018	0	0.10474	0.45196	0.10036	0	0	0.0974545
Solyc01g057520.4	24.7659	25.2181	23.2616	24.1944	25.3088	27.3935	26.4366	27.6645	26.4537	27.01	25.9776	25.3871
Solyc01g057523.1	0	0	0	0	0	0	0	0	0	0	0	0
Solyc01g057527.1	0	0	0	0	0	0	0	0	0	0	0	0
Solyc01g057530.1	0	0	0	0	0	0	0	0	0	0	0	0
Solyc01g057570.3	18.7208	17.9524	18.1729	17.523	15.4085	18.5165	18.3012	21.0644	20.5623	19.8098	17.9507	18.8125
Solyc01g057580.1	0	0	0	0	0	0	0.0344656	0	0	0	0	0
Solyc01g057585.1	0	0	0	0	0	0	0	0	0	0	0	0
Solyc01g057590.3	0	0	0	0	0	0	0	0	0	0	0	0
Solyc01g057600.3	0	0.394384	0.0735224	0.0747032	0.298662	0.322134	0	0.326004	0.32576	0.160721	0.257639	0.632655
Solyc01g057610.1	0	0	0	0	0	0	0	0	0	0	0	0
Solyc01g057640.1	0	0	0	0	0	0	0	0	0	0	0	0
Solyc01g057660.1	0	0	0	0	0	0	0	0	0	0	0	0
Solyc01g057670.1	0	0	0	0	0	0	0	0	0	0	0	0
Solyc01g057675.1	0	0	0	0	0	0	0	0	0	0	0	0
Solyc01g057680.4	0.310785	0	0	0.288021	0	0	0	0	0.0784986	0	0	0
Solyc01g057690.2	0	0	0	0	0	0	0	0	0	0	0	0
Solyc01g057700.1	0	0	0	0	0	0	0	0	0	0	0	0
Solyc01g057703.1	0	0	0	0	0	0	0	0	0	0	0	0
Solyc01g057705.1	0	0	0	0	0	0	0	0	0	0	0	0
Solyc01g057707.1	0.375144	0.321203	0.769881	0.434582	0.651544	0.515349	0.543889	0.806015	0.284263	0.60774	0.19984	0.828097
Solyc01g057740.3	0.059756	0	0	0	0	0	0	0	0	0	0	0
Solyc01g057760.4	35.0507	35.5585	34.6229	38.5151	39.1989	38.274	36.0404	35.4132	32.5428	35.4194	35.9345	36.8309
Solyc01g057770.3	27.8223	29.1988	27.6795	33.5326	34.6908	34.5272	35.8107	33.9414	37.4282	38.9684	38.3062	38.6595
Solyc01g057780.3	35.5453	35.9526	35.0308	35.713	36.3685	34.8213	35.0804	35.3819	34.3721	33.9749	34.0219	35.5168
Solyc01g057785.1	13.9234	11.4243	16.0914	12.583	9.21219	8.29455	17.5078	17.7502	13.2809	10.3459	11.0565	11.1146
Solyc01g057830.3	138.724	142.586	135.059	158.357	158.978	156.569	122.539	121.015	122.207	156.277	161.579	159.317
Solyc01g057840.3	14.352	15.0381	15.9866	14.5115	15.3781	14.7558	16.74	14.6028	16.4617	14.2357	14.4015	15.5044
Solyc01g057850.4	15.2365	16.3029	14.6954	15.1382	13.9226	16.4568	18.0014	18.6322	15.8273	15.1214	17.3482	15.1838
Solyc01g057853.1	14.3092	14.7588	11.7581	13.5	17.0755	15.7128	14.2722	13.6857	15.4989	13.8798	18.404	20.109
Solyc01g057855.1	0	0.132253	0	0	0.0417306	0	0.237515	0.318856	0.0910338	0.359308	0	0.220995
Solyc01g057857.1	0.0667044	0	0	0	0	0	0.0703338	0.134887	0	0.1995	0	0.130884
Solyc01g057900.3	19.3021	17.9836	16.7049	17.2587	18.735	16.5424	17.9169	19.287	20.3708	18.1503	18.316	18.1014
Solyc01g057903.1	0	0	0	0	0	0	0	0	0	0	0	0
Solyc01g057907.1	0	0	0	0	0	0	0	0	0	0	0	0
Solyc01g057910.3	0.131573	0.540741	0.288019	0.365806	0.292497	0.289194	0.221971	0.478911	0.239277	0.262339	0.140178	0.283981
Solyc01g057920.1	0	0	0	0	0	0	0	0	0	0	0	0
Solyc01g057940.1	0.197813	0.145174	0.180426	0.137493	0.137423	0.148223	0	0.150004	0	0.147905	0	0.0485172
Solyc01g057960.3	0.256383	0.313598	0.409233	0.356405	0.059371	0.0640369	0.0675833	0	0	0.0638993	0	0.314413
Solyc01g057990.1	0	0	0	0	0	0	0	0	0	0	0	0
Solyc01g058000.3	0	0	0	0	0	0	0	0	0	0	0	0
Solyc01g058003.1	0	0	0	0	0	0	0	0	0	0	0	0
Solyc01g058007.1	0	0	0	0	0	0	0	0	0	0	0	0
Solyc01g058010.3	8.26224	9.88572	8.3396	10.2154	10.1015	9.13488	8.93887	11.1648	9.79157	9.75936	12.7242	9.66171
Solyc01g058020.4	3.76705	7.57431	4.56555	7.03006	5.40133	4.53692	6.03964	4.4349	5.37004	5.04162	7.80695	4.50577
Solyc01g058030.2	7.947	5.6649	7.44049	6.29186	4.38746	4.46937	9.43376	6.81118	7.71003	5.66652	5.66321	4.8535
Solyc01g058040.2	6.17305	9.97599	13.9908	2.34036	5.11155	8.03628	8.67858	10.4024	5.76432	6.62035	7.07505	6.51502
Solyc01g058050.1	0	0	0	0	0	0	0	0	0	0	0	0
Solyc01g058060.1	0	0	0	0	0.449045	0	0	0	0	0	0	0
Solyc01g058070.1	0	0	0	0	0	0	0	0	0	0	0	0
Solyc01g058080.1	0.484781	0	0	0	0	0	0	0.490153	0	0	0	0
Solyc01g058100.2	10.0842	8.88902	10.8701	9.96339	10.19	10.6577	14.6751	11.8812	9.85149	11.7149	12.8747	10.7109
Solyc01g058120.1	0	0	0	0	0	0	0	0	0	0	0	0
Solyc01g058130.1	0	0	0	0	0	0	0	0	0	0	0	0
Solyc01g058140.3	17.0628	18.0524	18.5887	18.8614	19.2927	18.5854	20.0869	20.054	19.6996	19.1455	19.3718	18.4701
Solyc01g058160.3	20.2359	18.3358	21.1617	17.7339	21.2076	19.7898	23.4965	22.6546	22.2671	20.2653	19.5403	23.2117
Solyc01g058170.4	18.0191	19.9665	19.1939	19.7785	19.4134	18.9814	22.4132	17.142	24.2305	18.9406	20.2415	20.2691
Solyc01g058175.1	0	0	0	0	0	0	0	0	0	0	0	0
Solyc01g058190.4	47.4751	42.0547	40.9946	40.1768	46.2032	42.7507	35.3043	39.222	44.7782	50.6302	42.4941	42.164
Solyc01g058200.3	0	0	0	0	0	0	0	0	0	0	0	0
Solyc01g058205.1	3.82759	4.49449	4.7954	4.06927	3.96019	4.38686	3.76172	4.29352	3.67741	3.38387	4.41648	3.21667
Solyc01g058210.3	0	0	0	0	0	0	0	0	0	0	0	0
Solyc01g058220.3	0	0	0	0	0	0	0	0	0	0	0	0
Solyc01g058225.1	0	0	0	0	0	0	0	0	0.0732103	0	0	0
Solyc01g058240.1	0	0	0	0	0	0	0	0	0	0	0	0
Solyc01g058245.1	0	0	0	0	0	0	0	0	0	0	0	0
Solyc01g058250.2	0	0	0	0	0	0	0	0	0	0	0	0
Solyc01g058260.4	18.9043	19.9316	18.532	17.1724	19.0725	18.2744	20.5255	20.5258	23.4528	19.6613	20.7214	18.8974
Solyc01g058270.3	11.7841	11.3389	10.9872	11.0575	10.0665	11.4953	12.8395	13.1889	12.7657	11.4706	11.7528	10.8867
Solyc01g058280.4	56.2306	54.9836	56.9826	53.6147	51.2969	52.007	54.0323	52.6317	48.5374	51.0465	53.5591	49.4389
Solyc01g058320.4	3.48702	3.48178	3.67814	3.14366	3.01024	3.55491	3.07646	4.8208	4.55357	4.61145	3.96781	4.30536
Solyc01g058325.1	0	0	0	0	0	0	0	0	0	0	0	0
Solyc01g058340.1	0	0	0	0	0	0	0	0	0	0	0	0
Solyc01g058350.1	0	0	0	0	0	0	0	0	0	0	0	0
Solyc01g058360.1	0	0	0	0	0	0	0	0	0	0	0	0
Solyc01g058380.1	0	0	0	0	0.146249	0	0	0	0.0531726	0	0	0
Solyc01g058385.1	0	0	0	0	0	0	0	0	0	0	0	0
Solyc01g058390.3	24.3442	22.628	25.7858	22.6075	24.1902	24.7559	25.8098	23.4653	23.3633	24.7193	23.9605	22.736
Solyc01g058400.3	0	0	0	0	0	0	0	0	0	0	0	0
Solyc01g058450.3	24.4227	22.7966	23.5625	23.4937	24.2497	22.0023	26.2734	24.906	22.4249	21.2149	23.1334	23.6206
Solyc01g058470.1	35.8315	42.6619	37.8339	33.6977	36.6237	36.3276	38.1534	40.8687	40.8382	35.5457	40.8079	42.4264
Solyc01g058520.4	9.81894	11.7587	13.0297	12.7462	10.2772	10.1995	13.1564	12.9742	12.0333	12.2272	10.2723	11.0241
Solyc01g058530.4	18.4298	19.228	19.2699	18.0916	19.6884	17.2581	16.9951	18.6341	16.6738	15.9406	16.967	16.254
Solyc01g058535.1	9.83413	8.73196	12.1257	20.0841	6.57887	6.55006	9.4091	12.521	12.1436	10.8933	13.7758	7.86133
Solyc01g058540.3	0.0613538	0	0.0839413	0	0.170493	0.0612974	0.16173	0.217118	0.185962	0	0	0
Solyc01g058550.1	0	0	0	0	0	0	0	0	0	0	0	0
Solyc01g058590.1	0	0	0	0	0	0	0	0	0	0	0	0
Solyc01g058593.1	0	0	0	0	0	0	0	0	0	0	0	0
Solyc01g058597.1	0	0	0	0	0	0	0	0	0	0	0	0
Solyc01g058660.1	0	0	0	0	0	0	0	0	0	0	0	0
Solyc01g058665.1	0	0	0	0	0	0	0	0	0	0	0	0
Solyc01g058670.3	25.8538	24.3276	25.0581	30.1315	29.2213	28.9087	33.0705	32.2661	36.5427	43.5302	37.8392	40.7368
Solyc01g058673.1	0	0	0	0	0	0	0	0	0	0	0	0
Solyc01g058677.1	0	0	0	0	0	0	0	0	0	0	0	0
Solyc01g058680.2	0	0	0	0	0	0	0	0	0	0	0	0
Solyc01g058685.1	0	0	0	0	0	0	0	0	0	0	0	0
Solyc01g058690.1	0	0	0	0	0	0	0	0	0	0	0	0
Solyc01g058700.1	0	0	0	0	0	0	0	0	0	0	0	0
Solyc01g058705.1	0	0	0	0	0	0	0	0	0	0	0	0
Solyc01g058720.4	20.8789	21.7741	17.4891	18.5598	16.8401	15.6093	16.7733	17.9988	16.4547	21.7589	17.8561	19.5083
Solyc01g058730.4	37.9874	39.4545	36.6055	38.8236	36.204	35.3351	41.1067	40.25	37.8629	38.3062	39.1561	36.9991
Solyc01g058740.2	0	0	0	0	0	0	0	0	0	0	0	0
Solyc01g059740.1	0	0	0	0	0	0	0	0	0	0	0	0
Solyc01g059750.1	0	0	0	0	0	0	0	0	0	0	0	0
Solyc01g059760.3	0	0	0	0	0.14852	0	0	0	0.0539983	0	0	0
Solyc01g059765.1	0	0	0	0	0	0	0	0	0	0	0	0
Solyc01g059780.1	0	0	0	0	0	0	0	0.68237	0	0	0	0
Solyc01g059800.1	0	0	0.789787	0	0	0	0	0	0	0	0	0
Solyc01g059810.1	0	0	0	0	0	0	0	0	0	0	0	0
Solyc01g059820.1	0	0	0	0	0	0	0	0	0	0	0	0
Solyc01g059830.3	15.0313	17.533	14.8277	14.435	15.4366	15.9152	15.6769	15.9688	15.9018	16.0711	16.0724	15.3345
Solyc01g059840.3	0.0650037	0.063608	0	0	0	0	0	0	0	0	0	0
Solyc01g059850.3	0	0	1.18468	0	0	0.216276	0	0.437747	0	0	0	0.637132
Solyc01g059860.3	19.9244	21.4294	20.7415	17.6764	20.2477	20.1085	20.4851	21.7736	21.9416	18.8636	20.6664	19.3485
Solyc01g059870.4	14.9261	15.1662	15.9762	17.2728	18.6161	16.5588	17.7158	18.1542	17.1417	17.9784	17.9006	15.7599
Solyc01g059880.3	48.9067	51.8181	51.9546	49.7169	52.3835	53.1602	50.9133	49.0208	50.6516	53.5663	55.7124	52.4926
Solyc01g059885.1	0	0	0	0	0	0	0	0	0	0	0	0
Solyc01g059900.4	0.35916	0	0	0	0	0.0598049	0.0631169	0	0	0.119353	0	0
Solyc01g059910.2	0	0	0	0	0	0	0	0	0	0	0	0
Solyc01g059920.4	16.4111	16.0731	15.5433	15.63	15.0249	15.6202	16.5007	15.5263	16.2105	13.8337	14.5965	13.6998
Solyc01g059930.3	47.8912	45.6677	50.8719	56.7652	49.2289	55.797	53.9311	57.3279	60.3139	49.0726	48.7759	47.0573
Solyc01g059940.2	0.547363	0.346571	0.205574	0	0.507013	0.0321682	0.169749	0.0651092	0.0650606	0.160495	0	0.0315884
Solyc01g059950.1	1.46987	2.6369	1.89928	1.70276	1.55062	1.75406	1.11933	1.48616	1.07254	0.8955	0.870004	2.16307
Solyc01g059960.1	0	0	0	0	0	0	0	0	0	0	0	0
Solyc01g059965.1	0	0	0	0	0	0	0	0	0	0	0	0
Solyc01g060010.3	0	0	0	0	0	0	0	0	0	0	0	0
Solyc01g060015.1	0	0	0	0	0	0	0	0	0	0	0	0
Solyc01g060020.4	0	0	0	0	0	0	0	0	0	0	0	0
Solyc01g060030.3	45.5093	48.9264	47.6031	47.8347	48.7744	47.8475	46.3109	50.6925	50.1843	48.9185	47.7857	45.7224
Solyc01g060040.3	13.537	16.634	13.7566	15.4935	14.7513	13.8955	14.3159	13.2406	14.9948	14.886	15.0852	15.0528
Solyc01g060050.3	10.2019	9.95139	10.2445	9.94678	12.0583	10.916	9.34877	11.0797	8.74656	8.71083	9.41197	9.15635
Solyc01g060053.1	0	0	0	0	0	0	0	0	0	0	0	0
Solyc01g060055.1	0	0	0	0	0	0	0	0	0	0	0	0
Solyc01g060057.1	0	0	0	0	0	0	0	0	0	0	0	0
Solyc01g060070.3	8.15721	7.98206	8.20238	5.01522	5.23384	6.16198	8.76888	7.52343	9.1661	7.45782	6.01993	7.80762
Solyc01g060080.4	20.1405	19.2722	21.7919	17.5354	20.4585	20.8951	20.2228	19.8422	20.8697	17.9049	19.2846	16.585
Solyc01g060090.1	19.866	18.2599	13.8036	17.5006	19.2286	18.4651	17.7931	16.8362	18.2219	17.8023	15.3627	16.4679
Solyc01g060100.2	9.62859	12.7791	11.4068	10.4618	16.2999	11.61	12.7198	12.4209	15.7661	10.4817	14.2674	11.7265
Solyc01g060130.3	50.0647	53.9093	48.5181	55.5532	60.9312	58.5541	39.295	37.9291	38.9664	43.497	45.8852	43.0119
Solyc01g060140.4	26.436	25.8427	24.2203	25.1578	25.6446	23.7443	26.2519	29.9604	25.832	24.0735	25.0683	25.4453
Solyc01g060160.1	0.339442	0.0996462	0	0	0.15721	0.0678261	0.0715823	0.205922	0	0.169201	0.180822	0.19981
Solyc01g060170.4	30.2565	31.6646	30.7677	34.1654	34.7047	24.9119	39.6409	35.9725	31.0459	30.2921	29.8578	28.0838
Solyc01g060180.4	10.9068	9.83335	10.937	10.2428	12.0064	11.9961	10.9201	12.222	12.4581	12.5672	13.9304	11.9863
Solyc01g060183.1	0	0	0	0	0	0	0	0	0	0	0	0
Solyc01g060187.1	0	0	0	0	0	0	0	0	0	0	0	0
Solyc01g060200.3	2.51762	3.13224	4.85509	2.96651	2.96501	3.30583	3.29929	5.41832	4.57851	3.62143	3.21874	2.36411
Solyc01g060210.4	3.55332	2.85427	2.22516	3.63709	2.60363	2.75526	4.9769	5.30861	2.25046	2.80221	2.03412	2.13326
Solyc01g060220.1	0	0.472708	0	0	0	0	0.127341	0	0	0	0	0
Solyc01g060240.4	28.9662	32.5023	35.7866	32.1608	36.3431	40.8267	34.3507	41.4603	39.4259	38.3384	38.0288	43.2869
Solyc01g060250.2	21.3669	20.0333	19.6519	18.9733	20.1231	19.2036	16.7793	18.2592	21.5875	21.034	22.7644	16.6647
Solyc01g060260.4	0	0	0	0	0	0.340473	0.0798509	0.0765696	0	0.0377491	0.121025	0
Solyc01g060270.1	0	0	0	0	0.0228056	0	0	0	0	0	0	0
Solyc01g060280.4	10.4883	10.8548	9.59788	9.52785	10.4673	10.7548	10.6399	10.4997	10.0205	9.97377	9.25971	11.3577
Solyc01g060310.3	0	0	0	0	0	0	0	0	0	0	0	0
Solyc01g060340.1	0	0	0	0	0	0	0	0	0	0	0	0
Solyc01g060350.1	0	0	0	0	0	0	0	0	0	0	0	0
Solyc01g060370.2	0	0	0	0	0	0	0	0	0	0	0	0
Solyc01g060375.1	0	0	0	0	0	0	0	0	0	0	0	0
Solyc01g060390.1	0	0	0	0	0	0	0	0	0	0	0	0
Solyc01g060395.1	13.528	8.12687	11.7923	11.7436	11.7377	9.75177	14.0836	14.7168	14.0138	14.2548	14.7777	15.456
Solyc01g060410.4	20.9344	19.7933	20.1932	19.0359	19.2731	20.0817	19.7158	21.0609	18.6808	20.027	21.1557	20.254
Solyc01g060420.2	0	0	0	0	0	0.122159	0	0	0	0	0	0
Solyc01g060430.1	0	0	0	0	0	0	0	0	0	0	0	0
Solyc01g060450.3	1.15939	1.98537	0.991391	2.51829	0.704764	1.70129	1.03146	0.512855	1.13476	1.37256	1.62123	0.675359
Solyc01g060460.2	1.65948	1.20339	1.28387	1.483	1.08424	1.19906	1.84351	1.22844	1.48201	0.841969	0.947155	1.09023
Solyc01g060470.3	89.7463	96.654	91.2592	98.5506	93.8627	94.3895	98.5609	90.2891	96.4171	95.1389	98.8171	98.0541
Solyc01g060490.4	3.008	1.88186	2.83356	3.10757	1.91841	2.06918	3.32766	3.4402	2.29176	2.75298	4.93846	2.85431
Solyc01g065490.4	35.4869	38.3669	42.1307	31.2566	35.1693	37.3568	40.5512	39.9058	42.0913	32.3581	35.4104	35.3814
Solyc01g065500.3	1.45179	1.17398	1.96788	2.50402	3.01639	3.49519	2.93399	2.72169	2.43445	3.2163	2.65309	2.80905
Solyc01g065510.3	19.7729	21.319	21.2745	25.7562	25.5397	26.0104	21.814	22.1763	22.3817	26.2465	27.8931	24.859
Solyc01g065530.3	19.4014	19.3626	19.1726	23.4736	25.7803	25.9526	24.6719	23.7588	23.502	27.4611	27.5561	28.9911
Solyc01g065540.3	16.716	14.0054	15.2467	12.5145	12.6956	13.1941	16.371	16.8772	15.7106	14.7077	14.4122	13.5049
Solyc01g065545.1	0	0	0	0	0	0	0	0	0	0	0	0.0882823
Solyc01g065550.3	8.16733	9.30932	10.3146	9.14944	8.18878	8.22707	9.88928	9.89126	10.8587	8.18702	9.77725	9.81781
Solyc01g065560.4	8.13375	7.53357	8.81443	8.52313	9.10068	6.62975	7.38752	7.6702	7.72956	7.35413	7.12135	8.16942
Solyc01g065570.2	0.168228	0	0.214818	0	0.155827	0.235303	0	0.136074	0.135972	0	0.0358462	0.0330088
Solyc01g065580.4	42.4851	42.8305	43.6148	38.9488	41.009	43.5973	40.1551	41.313	38.7001	37.4802	37.3632	41.565
Solyc01g065585.1	0	0	0	0	0	0	0	0	0	0	0	0
Solyc01g065610.1	0	0	0	0	0	0	0	0	0	0	0	0
Solyc01g065620.1	0	0	0	0	0	0	0	0	0	0	0	0
Solyc01g065625.1	0	0	0	0	0	0	0	0	0	0	0	0
Solyc01g065630.1	0	0	0	0	0	0	0	0	0	0	0	0
Solyc01g065640.3	0	0	0	0	0	0	0	0	0	0	0	0
Solyc01g065643.1	0	0	0	0	0	0	0	0	0	0	0	0
Solyc01g065647.1	0	0	0	0	0	0	0	0	0	0	0	0
Solyc01g065650.1	0	0	0	0	0	0	0	0	0	0	0	0
Solyc01g065660.1	0	0	0	0	0	0	0	0	0	0	0	0
Solyc01g065670.1	0	0	0	0	0	0	0	0	0	0	0	0
Solyc01g065680.2	21.1228	20.6692	23.7015	19.7164	21.114	22.8493	21.0703	23.4311	21.3409	15.2254	15.7044	20.3502
Solyc01g065690.3	2.48639	2.00365	1.5786	4.65372	3.79335	3.84793	2.93011	2.71112	2.56132	3.18351	3.32425	3.3481
Solyc01g065700.3	0.0699582	0.18255	0.148888	0.0864452	0.151203	0.256278	0.442588	0.282934	0.117801	0.44171	0.149068	0.34317
Solyc01g065710.3	12.6339	15.2894	13.4371	13.3634	12.4055	13.2913	13.6037	12.6836	15.7412	14.3308	12.176	11.6064
Solyc01g065720.4	4.69103	4.75369	5.8959	5.15796	5.94339	5.86237	6.50561	5.34594	5.58294	5.66746	5.64164	5.16387
Solyc01g065725.1	0	0	0	0	0	0	0	0	0	0	0	0
Solyc01g065740.3	5.81217	4.45456	5.01018	4.9194	4.51237	5.42082	4.81771	5.45197	5.22727	2.93067	5.7091	3.47733
Solyc01g065750.2	0.216022	1.2683	0.32839	0.46713	1.26728	0.791352	0.683327	0.582442	2.40078	1.50752	0.0767169	0.282577
Solyc01g065810.2	0.266817	1.30544	0.811216	0.659396	0.576681	0.177715	0.375114	0.269774	0	0	0.663294	0.261767
Solyc01g065840.4	23.4456	25.2315	21.4769	18.983	20.5636	19.2202	24.2244	21.9867	23.4667	19.8668	20.2092	19.947
Solyc01g065845.1	0	0	0	0	0	0	0.0861026	0	0	0	0.0435002	0
Solyc01g065900.3	0	0	0	0	0	0	0	0	0	0	0	0
Solyc01g065903.1	0.096413	0	0	0	0.0893059	0.144487	0	0	0	0.0961174	0	0
Solyc01g065907.1	0	0	0.0391936	0.0398231	0	0	0	0	0	0	0	0
Solyc01g065910.1	0	0	0	0	0	0	0	0	0	0	0	0
Solyc01g065930.1	0	0	0	0	0	0	0	0	0	0	0	0
Solyc01g065960.2	0	0	0	0	0	0	0	0	0	0	0	0
Solyc01g065970.1	0	0	0	0	0	0	0	0	0	0	0	0
Solyc01g065980.4	56.0766	52.192	54.4987	48.385	51.7041	47.8467	61.5745	62.6611	67.8241	57.4469	53.6669	59.6315
Solyc01g065983.1	1.07142	0.393157	0.366467	2.91677	1.98488	1.07044	1.20033	1.89577	0.879521	2.13627	0.784781	1.11684
Solyc01g065987.1	0	0	0	0	0	0	0	0	0	0	0	0
Solyc01g066020.3	1.06078	0.628264	0.967538	1.07362	1.1248	1.2132	0.986042	0.98786	1.6358	1.46105	1.29373	1.43781
Solyc01g066040.2	0	0	0	0	0.142014	0.229763	0	0	0.0774497	0	0.163344	0
Solyc01g066050.3	27.4669	25.68	26.9442	27.5567	25.3593	24.8928	28.0805	26.5193	27.9465	28.9147	29.1998	28.2351
Solyc01g066055.1	0	0	0	0	0	0	0	0	0	0	0	0
Solyc01g066060.4	19.4772	18.1487	19.2501	16.4341	19.6032	16.9906	17.6557	22.1914	16.9175	20.142	19.4194	19.3082
Solyc01g066065.1	0	0	0	0	0	0	0	0	0	0	0	0
Solyc01g066070.3	0	0	0	0	0	0	0	0	0	0.0208849	0.0446387	0
Solyc01g066080.3	0	0	0	0	0	0	0	0	0	0	0	0
Solyc01g066090.3	0	0	0	0	0	0	0	0	0	0	0	0
Solyc01g066100.2	0	0	0	0	0	0	0	0	0	0	0	0
Solyc01g066110.2	0	0	0	0	0	0	0	0	0	0	0	0
Solyc01g066115.1	0	0	0	0	0	0	0	0	0	0	0	0
Solyc01g066120.3	0	0	0	0	0	0	0	0	0	0	0	0
Solyc01g066130.1	0	0	0	0	0	0	0	0	0	0	0	0
Solyc01g066140.2	0	0	0	0	0	0	0	0	0	0	0	0
Solyc01g066145.1	0	0	0	0	0	0	0	0	0	0	0	0
Solyc01g066150.1	0	0	0	0	0	0	0	0	0	0	0	0
Solyc01g066160.1	0	0	0	0	0	0	0	0	0	0	0	0
Solyc01g066190.1	0	0	0	0	0	0	0	0	0	0	0	0
Solyc01g066200.1	0	0	0.116274	1.4177	0.354247	0	0	0	0.515184	0.508354	0.135817	0
Solyc01g066205.1	0	0	0	0	0	0	0	0	0	0	0	0
Solyc01g066210.1	0	0	0	0	0	0	0	0	0	0	0	0
Solyc01g066230.1	0	0	0	0	0	0	0	0	0	0	0	0
Solyc01g066235.1	0	0	0	0	0	0	0	0	0	0	0	0
Solyc01g066260.2	0	0.248564	0	0	0	0	0.0669599	0	0	0	0	0
Solyc01g066270.3	0	0	0	0	0.0582856	0	0	0	0.0635739	0	0	0
Solyc01g066280.1	0	0	0	0	0	0	0	0	0	0	0	0
Solyc01g066290.2	0	0	0.104647	0	0	0	0	0	0.115916	0.228759	0	0
Solyc01g066293.1	0	0	0	0	0	0	0	0	0	0	0	0
Solyc01g066297.1	0	0	0	0	0	0	0	0	0	0	0	0
Solyc01g066310.4	13.7508	12.7473	12.1247	13.4537	12.3231	12.2388	16.0027	15.0868	13.6024	12.9765	12.9039	12.9371
Solyc01g066320.1	0	0	0	0	0	0	0	0	0	0	0	0
Solyc01g066330.1	0	0	0	0	0	0	0	0	0	0	0	0
Solyc01g066340.4	9.27123	14.5155	14.5871	7.19591	11.8082	11.4626	9.5313	16.5216	11.4745	12.4778	11.7297	10.3464
Solyc01g066345.1	0	0	0	0	0	0	0	0	0	0	0	0
Solyc01g066350.1	0	0	0	0	0	0	0	0	0	0	0	0
Solyc01g066360.3	0	0.0592444	0	0	0	0	0	0	0	0.0603587	0.0322521	0.0890976
Solyc01g066380.4	0	0	0	0	0	0	0	0	0	0	0	0
Solyc01g066390.4	0	0	0	0	0	0	0	0	0	0	0	0
Solyc01g066410.1	0	0	0	0	0	0	0	0	0	0	0	0
Solyc01g066420.3	0	0	0	0	0	0	0	0	0	0	0	0
Solyc01g066425.1	0	0	0	0	0	0	0	0	0	0	0	0
Solyc01g066430.3	6.32302	4.68575	6.08094	13.3625	16.1249	13.9031	16.1795	17.7348	17.2672	16.7481	13.4168	14.8724
Solyc01g066440.3	27.0859	26.9443	26.2196	26.2239	29.6713	25.6785	28.7785	30.1491	27.5753	26.9683	27.8992	28.1343
Solyc01g066445.1	0	0	0	0	0	0	0	0	0	0	0	0
Solyc01g066450.3	3.39945	2.68889	2.42884	4.22685	2.09924	3.25481	4.12208	2.86427	3.00524	2.40056	3.95379	2.30678
Solyc01g066455.1	1.89978	1.09352	1.12122	2.17488	1.5527	2.00968	1.06049	2.2598	1.01615	0.779862	1.07155	2.19273
Solyc01g066457.1	3.358	2.82382	3.46962	5.68918	6.17232	5.34689	3.1811	4.00528	2.99509	2.11847	1.67701	2.54804
Solyc01g066480.3	23.4339	22.4817	21.5311	23.2592	21.4408	19.773	24.1343	21.6926	21.5894	21.4748	26.0362	19.7261
Solyc01g066490.2	9.67552	9.62298	7.23365	9.84878	9.1092	4.59561	7.19155	7.69789	5.4486	6.79953	8.95643	7.15819
Solyc01g066500.1	0.0370102	0.181077	0.033757	0	0.0342819	0	0.0390239	0	0.224354	0	0.118292	0
Solyc01g066510.3	5.6008	4.79298	5.40572	5.77567	5.88594	6.09417	4.56337	4.67444	4.3623	3.81717	4.52416	4.12609
Solyc01g066520.3	14.9995	13.8189	14.0196	13.7444	14.2063	13.9406	13.9298	15.1316	14.7623	14.4152	16.34	16.0398
Solyc01g066560.3	1.82245	1.94544	1.69248	1.52774	1.72647	1.6387	2.25353	1.75889	1.50649	1.61866	1.67688	1.69043
Solyc01g066570.3	8.71333	8.1017	9.33247	7.63951	6.73143	8.63308	11.3604	12.8676	11.1046	9.01101	8.85951	7.69711
Solyc01g066575.1	0	0	0	0	0	0	0	0	0	0	0	0
Solyc01g066590.3	53.8546	51.682	50.6094	47.3318	48.2012	49.2102	55.5725	55.5389	59.582	52.4323	52.8326	49.5603
Solyc01g066610.4	8.80888	9.28394	8.99457	8.35448	8.38559	8.64077	9.88326	9.36146	8.42211	8.12798	7.93055	8.77683
Solyc01g066612.1	0	0	0	0	0	0	0	0	0	0	0	0
Solyc01g066614.1	0	0	0	0	0	0	0	0	0	0	0	0
Solyc01g066616.1	0	0	0	0	0	0	0	0	0	0	0	0
Solyc01g066618.1	0	0	0	0	0	0	0	0	0	0	0	0
Solyc01g066620.4	2.10384	2.34628	2.4833	2.16478	2.40729	2.42647	3.01756	2.17408	2.57881	1.65015	2.15904	2.01849
Solyc01g066625.1	0	0	0	0	0	0	0	0	0	0	0	0
Solyc01g066630.1	0	0	0	0	0	0	0	0	0	0	0	0
Solyc01g066640.2	85.5715	83.0176	81.4707	82.9849	81.6069	80.6152	93.5268	102.653	94.3025	85.818	84.9975	84.3437
Solyc01g066650.2	0	0	0	0	0	0	0	0	0	0	0	0
Solyc01g066660.1	0	0	0	0	0	0	0	0	0	0	0	0
Solyc01g066670.1	0	0	0	0	0	0	0	0	0	0	0	0
Solyc01g066680.3	13.5267	12.45	12.4599	14.77	15.5483	11.9532	15.2512	12.9996	12.6741	14.9984	15.7432	14.3656
Solyc01g066690.3	35.2669	31.7827	33.4751	33.5899	35.5354	33.8668	32.718	32.0985	30.5598	33.989	33.7016	34.1357
Solyc01g066700.4	0.465128	0.413764	0.192838	0.27431	0.274171	0.380209	0.312095	0.0427529	0.512652	0.210773	0.2703	0.290388
Solyc01g066710.4	0.308972	0.665143	0.281814	0.343608	0.343435	0.123475	0.456096	0.937187	0.74919	0.308024	0.263344	0.0606247
Solyc01g066720.3	42.9077	49.1515	45.5171	46.2914	39.4855	41.0976	46.6193	52.4371	52.2095	46.4028	41.888	44.2004
Solyc01g066730.4	1.9279	3.3454	1.94601	2.549	2.38105	1.95181	2.22253	2.62501	1.76601	2.69078	2.19093	2.0175
Solyc01g066740.3	29.1577	28.1889	27.2479	26.3511	27.7221	27.6922	30.0794	32.5658	29.4824	24.0011	25.8818	24.5433
Solyc01g066750.1	0	0	0	0	0	0	0	0	0	0	0	0
Solyc01g066760.2	81.1409	68.8335	75.6203	78.8361	77.3416	73.4173	93.0075	87.9946	81.0533	92.0474	88.2606	83.6496
Solyc01g066770.3	9.87562	11.061	11.2153	7.58201	9.39426	10.3502	11.8167	11.3556	12.1786	9.6523	8.32956	8.50136
Solyc01g066775.1	0	0	0	0	0	0	0	0	0	0	0	0
Solyc01g066790.1	0	0	0	0.981486	2.28898	4.40869	4.09451	5.88938	1.07	5.27906	7.52219	4.15606
Solyc01g066800.1	0	0	0	0	0	0	0	0	0	0	0	0
Solyc01g066810.4	0	0	0	0	0	0	0	0	0	0	0	0
Solyc01g066820.4	5.1586	5.60334	5.02035	4.68924	5.02982	5.40045	5.77761	5.54019	5.67321	4.77368	5.07525	5.03674
Solyc01g066830.3	18.0675	19.449	18.9182	17.5462	18.0527	17.6185	17.3883	18.0021	16.1929	16.8719	16.0218	17.7559
Solyc01g066840.3	515.131	550.541	552.848	556.957	519.231	518.54	505.803	466.75	520.196	519.036	534.628	528.602
Solyc01g066850.4	0.710202	0.620494	0.532103	0.470129	0.563871	0.684209	0.668612	0.307745	0.743163	0.733311	1.05391	1.11979
Solyc01g066860.3	12.4696	12.4943	15.3465	17.7696	17.3651	17.4499	16.39	15.1984	14.3242	18.4767	16.0605	17.5124
Solyc01g066870.3	7.97482	6.90837	7.57299	6.62281	7.48288	7.05347	5.87883	7.1731	6.55735	8.55267	6.95161	6.97713
Solyc01g066880.3	2.45228	3.1995	3.27521	3.62542	2.81234	2.94586	3.17057	3.71918	3.27397	3.72534	3.17253	2.89276
Solyc01g066890.2	0.199187	0.038982	0	0	0	0	0.0420049	0.161115	0	0	0	0
Solyc01g066895.1	0	0	0	0	0	0	0	0	0	0	0	0
Solyc01g066900.4	44.5227	42.5613	43.3894	42.8802	44.2861	44.3107	39.109	40.3067	41.6261	48.1419	45.9022	47.1408
Solyc01g066905.1	0	0	0	0	0	0	0	0	0	0	0	0
Solyc01g066910.3	59.1621	67.6443	67.4391	52.3046	51.0974	54.8816	63.1143	57.7671	54.4456	43.7878	42.8442	42.9206
Solyc01g066915.1	0	0	0	0	0	0	0	0	0	0	0	0
Solyc01g066940.3	6.71399	8.44692	6.49877	5.68887	8.07209	7.61132	7.36825	9.19896	7.58624	8.49652	8.43776	9.67872
Solyc01g066950.1	0	0	0	0	0	0	0	0	0	0	0	0
Solyc01g066970.2	0	0.229118	0.0533912	0	0	0	0	0	0	0	0	0
Solyc01g066980.3	0	0	0.0996636	0	0	0	0.115213	0.0552395	0.0551983	0	0	0.1072
Solyc01g066990.1	5.48716	8.78619	7.27978	6.31802	7.39297	4.48537	5.78572	8.06977	3.35989	3.48112	3.89737	7.83025
Solyc01g067000.4	12.6911	13.6196	12.2116	14.7342	16.277	15.2432	14.5875	14.3829	13.1604	17.7409	16.1066	17.1303
Solyc01g067005.1	0	0	0	0	0	0	0	0	0	0	0	0
Solyc01g067010.3	1.30855	1.23472	2.06736	2.51202	2.25102	2.96487	2.1189	2.24446	1.77062	2.28294	2.19078	2.45293
Solyc01g067020.4	0.275356	0.119753	0.167435	0.184301	0.0283397	0.290386	0.0161299	0.0464012	0.123644	0.259261	0.277067	0.15008
Solyc01g067030.2	5.14259	4.86833	4.3415	4.4334	4.43116	4.27757	3.42998	3.91782	3.89073	4.86452	4.73992	4.41166
Solyc01g067040.2	5.56785	4.77289	4.05716	3.48266	3.80768	4.38276	5.17536	5.1643	4.83501	4.00635	4.02005	3.26544
Solyc01g067045.1	0	0	0	0	0	0	0	0	0	0	0	0
Solyc01g067070.3	16.0003	14.4733	16.6012	14.6078	14.9494	15.6488	19.0869	17.2802	16.3458	17.6511	16.3497	16.1448
Solyc01g067080.3	11.7912	12.972	12.9928	12.9804	13.2264	15.9682	15.6668	13.8859	13.4624	11.5512	14.632	13.0391
Solyc01g067090.4	6.49368	6.11319	5.98581	5.36965	6.01499	7.02917	7.38728	6.51583	5.70456	6.78812	6.13103	6.41911
Solyc01g067100.4	35.3234	36.3673	32.1567	33.3749	34.1954	36.228	36.2565	37.9314	38.4625	36.1051	37.0078	38.025
Solyc01g067120.4	0.698872	0.299191	0.796803	1.65968	1.94206	1.09098	1.56591	0.706617	0.75022	1.74182	1.76838	3.04255
Solyc01g067130.4	0.880668	0.143626	0.937136	0.476094	0.203937	0	1.00597	0.742023	1.1122	0.951132	0.0781891	0.935999
Solyc01g067140.2	0.169973	0.055441	0.0258387	0.0787612	0.157443	0.198119	0.0597403	0.31507	0.114485	0	0.271635	0
Solyc01g067145.1	0	0	0.0620436	0	0	0	0.0717238	0	0.343626	0	0.0724717	0
Solyc01g067150.1	0	0	0	0	0	0	0	0	0	0	0	0
Solyc01g067160.4	4.3499	3.20927	5.44751	5.15108	4.50892	3.41464	5.42382	4.81697	5.02265	3.71705	4.19304	2.74344
Solyc01g067170.1	0	0	0	0	0.314886	0	0.0896105	0	0.171728	0	0.452724	0
Solyc01g067173.1	0	0	0	0	0	0	0	0	0	0	0	0
Solyc01g067177.1	0.614633	0.100239	0.654043	1.13922	0.474438	0	1.7282	0.310722	0.62098	1.42975	0.436556	1.206
Solyc01g067190.1	0.0630393	0	0.517484	0.233687	0.525531	0.818758	0	0.254952	0.827974	0.565614	0	0.371077
Solyc01g067200.1	0.939084	0.39953	0.595854	0.302712	0.15128	0.693467	0.645769	0.330258	0.165005	0.325636	0.304501	0.680967
Solyc01g067210.4	1.18205	1.56759	0.794427	1.00898	1.09492	1.49174	1.49236	1.05362	1.41425	1.1009	1.02738	1.26649
Solyc01g067220.1	5.18649	2.30688	3.5838	8.30229	8.44369	5.96684	3.97723	2.70144	5.39884	3.76043	6.1955	2.15868
Solyc01g067230.4	2.76046	3.46089	4.72091	3.35771	2.79668	4.13688	4.63886	3.40159	5.40362	2.83799	3.30863	2.45431
Solyc01g067250.3	4.62654	3.43272	4.21988	5.37135	5.46283	3.80958	5.46796	6.06574	4.46886	4.66304	4.06248	3.59128
Solyc01g067255.1	4.26146	5.66686	2.94008	4.20247	3.69429	2.29252	3.68683	4.08772	4.69185	3.43139	2.79396	3.3232
Solyc01g067270.4	6.54454	7.32641	8.7697	6.06517	7.98302	6.51162	6.36108	6.20861	6.5305	6.60503	6.59957	6.89628
Solyc01g067280.3	4.91707	5.36792	5.36963	4.3089	4.83345	4.87913	6.31323	5.30976	6.38723	5.43554	6.20087	6.53044
Solyc01g067290.3	66.8042	69.0794	67.3399	71.5181	74.577	74.0183	59.802	56.6733	59.3575	72.9624	67.705	73.3566
Solyc01g067295.1	27.9688	25.3409	24.952	39.0983	36.4617	41.7734	47.2643	44.2747	49.094	36.8957	35.5169	38.9879
Solyc01g067300.3	0.114477	0.186699	0.0696099	0.247548	0.4595	0.609984	0.362118	0.270073	0.192766	0.114126	0.0406548	0.561552
Solyc01g067320.1	0	0	0	0	0	0	0	0	0	0	0	0
Solyc01g067330.3	0.0788533	0.0385801	0.107883	0	0	0.118171	0.0831437	0.0398636	0	0	0	0
[truncated: 32,077 more rows]
