# Supplementary material for: SISTER OF TM3 activates FRUITFULL1 to regulate inflorescence branching in tomato
Source: Hortic Res. 2021 Dec 1;8:251. doi: 10.1038/s41438-021-00677-x (PMC8633288; doi:10.1038/s41438-021-00677-x)
Supplement: Supplementary file 4 — Supplementary Table S3 [file 41438_2021_677_MOESM4_ESM.xlsx]

## Sheet:  ST024 and stm3cr
Supplementary Table S3. Differentially expressed genes stm3cr-1 compared with ST024 in reproductive meristematic tissues.
Gene	ST024	stm3cr	Fold Change(stm3cr/ ST024)	p-value
Solyc01g005410.4	4.44965	8.72869	1.96144	3.6161e-05
Solyc01g005470.3	4.44125	7.51701	1.69239	0.00157368
Solyc01g005730.3	0.722034	1.30638	1.80819	0.00745621
Solyc01g006300.3	0.218473	0.767471	3.50143	0.0149162
Solyc01g007070.3	4.52457	9.86278	2.17957	3.10756e-24
Solyc01g007080.3	2.32451	4.48478	1.92894	1.38896e-05
Solyc01g008800.3	1.72972	4.03952	2.33459	2.96084e-24
Solyc01g009160.2	3.12162	6.92917	2.21934	1.5575e-10
Solyc01g010220.3	4.2632	8.06383	1.89129	0.000149854
Solyc01g049880.3	7.94695	35.9	4.51702	2.079e-86
Solyc01g065500.3	1.53121	3.0052	1.962	4.37056e-10
Solyc01g065690.3	2.02288	4.09833	2.02548	1.06679e-06
Solyc01g066430.3	5.69657	14.4635	2.53872	1.80162e-25
Solyc01g066457.1	3.21714	5.73613	1.78274	9.43737e-06
Solyc01g066790.1	0	2.55972	2560.72	9.59741e-05
Solyc01g067010.3	1.53688	2.57597	1.67567	0.00864222
Solyc01g067120.4	0.598289	1.56424	2.61183	0.0119298
Solyc01g068040.1	0.0274149	1.16309	40.9674	2.98137e-05
Solyc01g079180.4	0.931188	1.83192	1.96626	0.0100415
Solyc01g079660.2	0.610508	3.67781	6.01596	1.5969e-17
Solyc01g079940.4	2.96177	4.93785	1.66697	0.000272356
Solyc01g080010.2	2.06026	3.36467	1.63282	0.00249142
Solyc01g081250.3	50.7301	123.475	2.43394	5.65297e-119
Solyc01g087070.4	1.5715	2.57389	1.63745	0.0190617
Solyc01g087580.3	0.722929	2.17715	3.00879	0.0313576
Solyc01g087710.2	3.48538	5.35458	1.53615	0.0200407
Solyc01g088430.4	1.63432	2.97859	1.82203	1.48572e-06
Solyc01g090965.1	11.0114	20.1786	1.83245	1.90854e-12
Solyc01g091260.3	48.8961	101.547	2.07677	1.24891e-84
Solyc01g091430.2	1.08712	2.70972	2.49119	0.0282386
Solyc01g091590.3	1.54536	11.2106	7.2503	1.09655e-29
Solyc01g091700.4	6.4465	11.1806	1.73426	3.49374e-06
Solyc01g094070.3	0.948529	1.56128	1.64533	0.0235933
Solyc01g094110.3	0.144533	1.12119	7.71094	1.64291e-05
Solyc01g094170.3	4.13002	6.58596	1.59451	1.04505e-06
Solyc01g095140.4	2.49919	11.1985	4.47945	6.78464e-38
Solyc01g095150.3	15.732	36.8016	2.33919	1.0041e-53
Solyc01g095530.2	34.8353	52.8955	1.51843	6.97721e-08
Solyc01g095630.3	15.4692	23.9768	1.54994	1.50262e-15
Solyc01g096260.4	9.50491	14.6899	1.54544	1.27182e-06
Solyc01g099020.3	8.31237	16.3895	1.97158	8.73879e-21
Solyc01g099370.3	2.21177	8.20212	3.70717	1.06415e-37
Solyc01g099660.4	0.350334	5.66983	16.1409	1.03596e-18
Solyc01g099840.3	32.5537	56.7587	1.74352	4.10419e-26
Solyc01g100010.3	1.94697	4.36312	2.24034	2.8273e-07
Solyc01g100200.3	2.92747	4.98788	1.70358	2.67027e-09
Solyc01g102290.3	5.12865	9.41526	1.83566	1.86484e-05
Solyc01g104200.4	4.21092	6.93889	1.64768	1.00097e-07
Solyc01g104710.3	9.80064	14.7421	1.50415	1.56839e-05
Solyc01g104720.3	13.4482	23.1029	1.71787	4.34177e-07
Solyc01g104740.3	1.48647	7.14773	4.80596	3.56869e-18
Solyc01g107460.2	0.783021	1.69264	2.1602	0.00955139
Solyc01g107820.2	1.34934	2.56474	1.90007	0.00132714
Solyc01g108240.3	0.215467	1.99389	9.21565	7.31949e-19
Solyc01g109090.2	1.79793	6.65518	3.70007	1.79902e-14
Solyc01g109250.2	3.8183	8.88333	2.32617	4.53495e-13
Solyc01g109275.1	1.29226	4.39545	3.3995	0.000126607
Solyc01g110770.2	0.370211	1.23177	3.32094	0.0078796
Solyc01g110900.1	0.913499	4.08992	4.4734	5.13956e-05
Solyc01g110940.3	1.59763	3.67396	2.29881	0.00027143
Solyc01g111980.3	6.98667	12.3697	1.77036	1.40187e-13
Solyc01g112000.4	4.41117	10.6579	2.41579	3.82203e-15
Solyc01g150152.1	2.06125	3.45424	1.67547	0.030496
Solyc02g014030.3	0.933489	1.70593	1.82659	0.0467185
Solyc02g014840.3	11.2041	23.4566	2.09347	0.000397219
Solyc02g031920.4	0.356134	1.8657	5.2269	1.26244e-06
Solyc02g032100.4	1.7916	2.95761	1.65046	0.0163478
Solyc02g062960.4	0.415543	1.64567	3.95318	2.84041e-07
Solyc02g064680.4	20.8445	32.2726	1.54823	5.9958e-36
Solyc02g064980.1	0.146196	0.688432	4.68378	0.000472035
Solyc02g065190.3	0.479526	5.74097	11.9494	1.49295e-40
Solyc02g065570.1	22.9786	45.53	1.98137	2.21813e-09
Solyc02g069250.4	0.703898	2.02713	2.87719	0.000874054
Solyc02g069290.3	4.8174	8.19224	1.70041	9.42701e-19
Solyc02g070950.1	97.3503	202.291	2.07796	2.28316e-128
Solyc02g070970.1	42.4226	115.673	2.72665	2.79199e-146
Solyc02g070980.1	92.9879	214.717	2.30907	2.18077e-139
Solyc02g070990.1	24.133	56.4722	2.33998	1.49095e-53
Solyc02g071000.1	31.1234	73.9454	2.37583	4.47316e-83
Solyc02g071010.1	237.905	438.062	1.84133	4.23751e-138
Solyc02g071380.2	0.614053	1.61407	2.62591	4.41319e-05
Solyc02g071800.3	9.56563	16.1247	1.68562	4.63319e-30
Solyc02g072240.3	1.86572	2.8108	1.50628	0.0213006
Solyc02g077040.4	0.401548	2.73417	6.79463	0.00122742
Solyc02g077140.3	3.58922	8.91219	2.48263	7.77276e-12
Solyc02g078150.4	15.7058	31.8809	2.02981	2.22515e-27
Solyc02g079170.3	0.829203	1.74702	2.10553	0.000215225
Solyc02g079500.4	4.61408	12.0652	2.61451	7.21521e-38
Solyc02g079510.3	2.90526	6.49686	2.23582	1.1462e-14
Solyc02g079780.1	1.16229	2.68097	2.30551	0.000554964
Solyc02g080220.3	1.77024	2.8126	1.58849	0.00158886
Solyc02g080480.3	1.32492	2.23547	1.68674	0.00327734
Solyc02g082900.3	4.19211	6.66243	1.58914	1.55377e-05
Solyc02g083835.1	25.2393	38.8492	1.53921	4.65205e-06
Solyc02g084005.1	0.451399	1.42404	3.14997	0.00678658
Solyc02g084540.3	5.4166	9.37995	1.73157	4.07609e-12
Solyc02g084850.3	0.334091	0.997683	2.98033	0.000131393
Solyc02g084890.3	1.99487	3.34395	1.67594	4.86382e-06
Solyc02g085360.4	1.93231	3.07525	1.59118	0.010373
Solyc02g085720.1	1.87	3.37737	1.80565	0.00376648
Solyc02g085760.2	6.77238	12.329	1.82036	1.8387e-16
Solyc02g086300.4	0.530401	1.18155	2.22535	0.0294503
Solyc02g086458.1	2.86895	4.81694	1.67875	3.18413e-05
Solyc02g086820.3	57.4602	98.6892	1.71751	1.9793e-62
Solyc02g087280.3	1.42396	2.32006	1.62886	0.00493324
Solyc02g087350.3	0.421691	2.7112	6.41651	4.03673e-14
Solyc02g088090.1	0.881813	2.18155	2.47227	0.00403165
Solyc02g089610.2	9.01683	15.4364	1.71188	5.13334e-13
Solyc02g089640.3	5.29521	8.52294	1.60944	9.77168e-08
Solyc02g090360.3	10.0681	20.1062	1.99691	6.31482e-44
Solyc02g090690.3	0.851233	1.70339	1.99991	0.00531963
Solyc02g090770.1	1.26396	3.00476	2.37617	0.00188045
Solyc02g091180.1	0.465437	2.44948	5.25361	7.08126e-06
Solyc02g091250.1	0.739312	2.62485	3.54695	0.00413304
Solyc02g091500.1	27.487	46.1348	1.6784	2.82803e-09
Solyc02g092140.1	0.839963	1.5741	1.87297	0.0170244
Solyc02g092450.3	0.947052	1.67851	1.77154	0.000115663
Solyc02g093270.4	1.05693	1.84225	1.74231	0.0383022
Solyc02g094000.1	0.442543	5.62157	12.6765	4.40104e-18
Solyc03g005450.3	5.22901	8.28944	1.58517	3.70542e-11
Solyc03g005780.3	14.5726	25.0782	1.72086	1.12014e-16
Solyc03g006080.4	2.98674	4.81003	1.61026	1.06319e-05
Solyc03g006210.2	0	1.17248	1173.48	2.50166e-08
Solyc03g006260.4	10.2831	16.9475	1.64803	1.96344e-20
Solyc03g006360.3	35.2528	87.0768	2.47003	2.28082e-74
Solyc03g006490.3	160.194	251.753	1.57155	6.67164e-64
Solyc03g006620.3	1.17645	2.08909	1.77511	0.0243074
Solyc03g007370.3	2.15409	3.46556	1.60855	0.0060189
Solyc03g007890.3	9.60977	24.9394	2.59505	9.55085e-89
Solyc03g020010.1	0.570112	1.90472	3.33685	0.0223953
Solyc03g020030.3	22.2816	34.4353	1.54543	1.17001e-12
Solyc03g026260.3	7.10283	11.8391	1.66672	1.0653e-06
Solyc03g026280.3	0.308848	4.83015	15.592	2.14566e-21
Solyc03g031890.3	8.58344	17.1869	2.00222	4.93867e-19
Solyc03g031895.1	0.189119	1.3272	6.98615	0.0296704
Solyc03g031955.1	2.51656	13.5671	5.3894	2.46151e-17
Solyc03g031980.4	0.548492	1.52048	2.76888	4.49144e-08
Solyc03g032020.4	5.4187	9.19931	1.69757	2.41244e-07
Solyc03g044833.1	68.249	122.623	1.79669	8.67218e-52
Solyc03g046390.1	1.35657	3.37234	2.48483	0.0111503
Solyc03g077930.3	0.142251	1.01499	7.09238	0.0272269
Solyc03g080100.4	1.87605	3.80534	2.02783	0.000917832
Solyc03g082370.1	1.21006	6.21375	5.13165	2.11297e-07
Solyc03g082530.1	0.0594521	1.12633	18.6483	0.00320848
Solyc03g083730.1	0.42436	1.87786	4.41711	9.64639e-05
Solyc03g093080.3	1.56959	6.72	4.27927	1.39628e-27
Solyc03g093110.3	1.3148	4.64927	3.53418	4.81772e-25
Solyc03g093120.5	0.573238	2.16936	3.77954	1.7102e-13
Solyc03g093130.3	1.44184	4.79836	3.32633	5.17536e-15
Solyc03g093540.1	1.13854	6.11656	5.36847	2.95603e-19
Solyc03g093550.1	8.2265	27.2198	3.30851	7.96438e-55
Solyc03g093560.1	7.91976	26.6594	3.36589	3.87122e-49
Solyc03g094000.3	0.628789	1.37863	2.19063	0.0399065
Solyc03g095770.3	14.0248	23.5682	1.68042	4.41537e-14
Solyc03g097170.3	5.01762	8.12382	1.61893	1.27452e-06
Solyc03g097870.4	1.85656	2.92992	1.57783	0.00716049
Solyc03g098760.3	1.70689	3.25773	1.90804	0.00689265
Solyc03g111100.1	1.64286	4.23129	2.5746	1.35991e-11
Solyc03g112340.1	2.06554	4.35788	2.10927	5.6818e-07
Solyc03g114530.4	10.3789	16.0193	1.5434	1.13178e-09
Solyc03g114800.1	15.8124	30.441	1.92507	1.96472e-22
Solyc03g115230.3	8.1504	25.836	3.16964	8.51281e-74
Solyc03g115920.3	0.890728	2.34797	2.63418	0.000456876
Solyc03g116890.3	1.36413	4.09018	2.99691	7.24649e-12
Solyc03g116950.2	0.333992	1.03903	3.10464	0.017685
Solyc03g117590.3	30.0593	54.5637	1.81518	4.35219e-31
Solyc03g117980.3	6.22553	10.4713	1.68189	1.86622e-19
Solyc03g118470.4	8.19712	24.1845	2.95013	1.64888e-59
Solyc03g118810.1	39.0109	68.3234	1.75137	6.72998e-25
Solyc03g119230.1	1.12207	2.19059	1.95142	0.0464283
Solyc03g119250.4	3.4603	6.99553	2.02136	2.37908e-14
Solyc03g119540.3	5.2282	10.0699	1.9259	2.678e-12
Solyc03g120260.4	0.1252	4.07195	32.2737	1.11205e-12
Solyc03g121090.4	2.75546	6.08063	2.20632	0.000539793
Solyc03g121620.1	7.0389	11.2128	1.5929	0.000443146
Solyc03g121900.1	32.024	52.2063	1.6302	3.66628e-09
Solyc03g122350.3	6.98236	11.0663	1.58481	1.51026e-11
Solyc03g123410.1	30.7461	48.4645	1.57626	1.4674e-13
Solyc03g123460.4	3.6578	6.28921	1.7192	0.00287847
Solyc03g123540.3	3.86684	10.8439	2.80387	2.45727e-11
Solyc03g124110.2	0.237783	3.0454	12.758	4.44976e-20
Solyc04g005040.1	3.56938	5.51054	1.54368	0.00264501
Solyc04g005480.1	25.3878	42.3442	1.66787	5.73932e-10
Solyc04g007090.1	0.579717	1.29038	2.22377	0.0235789
Solyc04g007500.1	6.6399	11.251	1.69435	0.000416028
Solyc04g007580.1	0.469539	3.25076	6.91072	5.25899e-09
Solyc04g007690.3	1.92349	3.06807	1.59474	0.000494509
Solyc04g007825.2	7.20298	13.5503	1.88108	6.52593e-09
Solyc04g008970.3	1.02038	1.93548	1.89593	0.0189609
Solyc04g009850.4	0.759831	1.59923	2.10327	0.0375506
Solyc04g009860.4	0.900206	3.21987	3.57396	3.05194e-14
Solyc04g011440.4	4.96191	19.4923	3.9278	2.09695e-101
Solyc04g014400.4	0.751058	1.32609	1.76461	0.00233987
Solyc04g014520.1	1.76491	5.0066	2.83571	1.0851e-08
Solyc04g014600.3	8.37457	13.1643	1.57187	1.52281e-05
Solyc04g049150.3	2.11045	4.85149	2.29818	0.0428882
Solyc04g049800.3	3.54922	7.20124	2.02867	2.77662e-11
Solyc04g050170.4	1.07468	1.64758	1.53259	0.00312803
Solyc04g050620.3	3.37404	5.71227	1.6928	1.50526e-06
Solyc04g054690.3	1.56237	3.08128	1.97157	1.09761e-06
Solyc04g054730.3	0.740248	1.12095	1.51359	0.0191175
Solyc04g055090.1	2.15979	3.34704	1.54945	0.0194041
Solyc04g056320.3	3.54786	5.58167	1.57309	0.0410396
Solyc04g058180.4	1.86371	2.90218	1.55691	0.00232775
Solyc04g071030.1	4.77234	11.0969	2.32498	9.05461e-22
Solyc04g071480.1	19.2938	34.4989	1.78804	3.67755e-23
Solyc04g071490.3	0.695973	1.46677	2.10592	0.0221117
Solyc04g072160.3	38.6263	64.4252	1.66789	1.79261e-15
Solyc04g074420.1	3.30717	12.1398	3.66996	3.48709e-08
Solyc04g074430.2	18.3196	42.6464	2.32784	2.41153e-21
Solyc04g074440.1	2.94661	9.34206	3.16971	8.11583e-25
Solyc04g074450.1	8.20935	24.4686	2.98033	5.48288e-56
Solyc04g074470.1	0.909855	1.89827	2.08515	0.0147469
Solyc04g076010.3	4.01326	6.58439	1.6405	0.000158113
Solyc04g077230.1	4.23482	8.14429	1.92295	0.0439149
Solyc04g077755.1	3.15084	5.08313	1.61307	0.0383022
Solyc04g077780.3	27.8866	48.215	1.72894	8.11375e-37
Solyc04g077980.1	2.28516	14.9683	6.54781	8.69093e-66
Solyc04g078640.3	1.15346	2.59142	2.24557	0.0234313
Solyc04g079360.1	3.53837	9.42255	2.6625	3.29156e-14
Solyc04g079450.4	0.0488794	0.641919	12.8895	0.00013643
Solyc04g079860.1	3.35058	6.89243	2.05677	0.000188204
Solyc04g079890.4	0.610866	1.39157	2.27594	0.0282924
Solyc04g080420.4	3.29447	5.40971	1.64186	0.00245249
Solyc04g081530.1	3.01433	6.94739	2.30436	0.00561162
Solyc04g081560.3	1.62231	3.55014	2.1876	8.95948e-05
Solyc04g081700.3	0.559431	9.60513	17.1406	4.40802e-26
Solyc04g082200.2	35.1748	55.2491	1.57068	2.64529e-18
Solyc04g082910.1	0.0434589	4.57917	103.02	2.29835e-27
Solyc04g082960.1	0.388095	1.86399	4.79314	0.0023996
Solyc04g150104.1	18.8042	28.9304	1.53848	4.08791e-15
Solyc04g150162.1	0.499904	1.4096	2.81611	0.00062415
Solyc05g005260.3	20.5593	31.3001	1.5224	1.49607e-12
Solyc05g005290.4	3.30463	5.02009	1.51895	0.0158557
Solyc05g005490.4	4.91054	10.9348	2.22655	2.61481e-22
Solyc05g005670.1	0.834037	1.70677	2.04514	0.000236174
Solyc05g005870.3	0.226342	1.13699	5.00561	0.000599765
Solyc05g006390.1	2.37653	8.63955	3.63426	3.53384e-07
Solyc05g006850.4	3.4613	5.84538	1.68858	0.0421736
Solyc05g006990.3	2.21406	3.74282	1.69017	0.00130019
Solyc05g007470.4	1.3966	3.06654	2.19486	5.86445e-08
Solyc05g007790.3	1.71803	3.18873	1.85554	0.0480527
Solyc05g007895.1	7.78482	14.4681	1.85839	2.93916e-05
Solyc05g008060.4	12.1066	18.8758	1.55908	1.03652e-22
Solyc05g008210.4	1.07473	3.35878	3.12325	2.20801e-06
Solyc05g009790.1	2.84851	8.02624	2.81706	5.91928e-21
Solyc05g015370.3	0.131019	0.645847	4.89965	0.0188532
Solyc05g015880.3	0.514569	1.04309	2.02513	0.0102078
Solyc05g024260.3	2.03606	3.26701	1.60428	0.0092314
Solyc05g046020.3	1.63432	2.57511	1.5753	0.0396656
Solyc05g046270.3	1.10192	2.22605	2.01924	0.0385452
Solyc05g050130.4	22.6186	42.7824	1.89143	2.10258e-19
Solyc05g050360.3	2.75218	4.51085	1.63878	8.72745e-06
Solyc05g051425.2	2.27578	4.56946	2.00742	0.00120302
Solyc05g051660.1	6.61098	11.012	1.66561	1.24428e-05
Solyc05g052040.1	3.85564	14.2518	3.69565	9.66443e-44
Solyc05g052550.1	37.2502	68.4268	1.83693	6.15392e-17
Solyc05g052560.1	42.6522	99.4528	2.33168	1.36086e-27
Solyc05g052570.3	27.5073	60.3978	2.19566	1.4295e-88
Solyc05g052750.3	1.77282	2.85708	1.61126	0.0359492
Solyc05g052890.3	0.204511	0.844334	4.11332	0.00916351
Solyc05g053000.1	2.62487	4.25285	1.61998	0.0182419
Solyc05g054750.3	2.27234	5.19063	2.2837	0.000678252
Solyc05g055010.4	9.15132	17.1382	1.87266	3.05975e-16
Solyc05g055020.4	11.4937	21.4195	1.8635	1.99497e-20
Solyc05g055080.2	0	1.34883	1349.83	0.000180094
Solyc05g056400.3	1.71185	4.07004	2.37677	1.38896e-05
Solyc05g056410.1	1.29555	3.9298	3.03173	4.59331e-06
Solyc05g056490.4	17.8664	28.7944	1.61162	2.85329e-17
Solyc05g150109.1	1.68357	4.33484	2.57386	0.0478279
Solyc06g005000.3	1.34435	2.03571	1.51389	0.0352761
Solyc06g005170.3	10.3137	21.3466	2.06963	2.06309e-38
Solyc06g005650.2	31.4634	51.2613	1.62921	6.31214e-24
Solyc06g007180.3	3.96655	10.0091	2.52299	6.43773e-19
Solyc06g007190.4	1.20172	4.54923	3.78329	2.90312e-13
Solyc06g007440.4	4.84936	10.3669	2.13755	9.36609e-20
Solyc06g008057.1	0	5.49533	5496.33	5.00652e-25
Solyc06g008580.3	1.52894	2.89025	1.88978	0.0288473
Solyc06g008590.3	0.554733	1.70409	3.06818	0.000188509
Solyc06g009050.3	1.57304	2.8652	1.82092	0.00806122
Solyc06g009140.3	2.91127	11.5362	3.9616	2.1645e-29
Solyc06g009290.4	0.600864	1.2095	2.01124	1.94699e-06
Solyc06g009810.4	1.96486	21.7127	11.0454	5.45828e-45
Solyc06g034370.1	0.901491	2.81463	3.11984	0.00198721
Solyc06g035530.3	3.36919	5.57617	1.65485	0.000296349
Solyc06g035700.1	0.559086	3.52486	6.29521	1.99104e-10
Solyc06g035723.1	0.32429	1.63201	5.02016	0.0242579
Solyc06g035810.1	0.686161	4.60796	6.70725	6.78e-09
Solyc06g035960.3	0.679771	1.41128	2.07453	0.00169929
Solyc06g036290.3	35.7733	93.3157	2.60848	3.12503e-210
Solyc06g036410.1	0.0520631	2.10897	39.7633	0.0143466
Solyc06g049020.1	11.4557	18.8967	1.64949	8.66592e-08
Solyc06g049050.3	16.4196	26.8699	1.63641	4.62781e-19
Solyc06g050330.1	2.94143	8.3573	2.84061	0.0404254
Solyc06g050340.3	12.3424	37.3381	3.02502	4.35219e-31
Solyc06g051940.4	0.58101	1.00305	1.72515	0.00765757
Solyc06g053870.4	2.40576	4.02105	1.67114	0.000121008
Solyc06g054540.3	6.79008	10.5814	1.55828	1.63686e-06
Solyc06g059710.3	0.927744	1.49739	1.61336	0.0482935
Solyc06g060110.3	4.11164	6.75842	1.64357	4.81707e-08
Solyc06g060675.1	3.74603	6.90742	1.8437	0.00084127
Solyc06g060680.2	2.02806	3.72867	1.83813	0.00334261
Solyc06g060690.3	2.89522	8.25652	2.85114	1.51566e-15
Solyc06g061230.3	7.74125	11.6583	1.50593	0.00765757
Solyc06g062490.3	0.980662	1.7499	1.78361	0.0488747
Solyc06g064840.4	1.18218	2.71817	2.29819	0.0151655
Solyc06g065970.1	371.091	565.003	1.52254	5.65333e-50
Solyc06g066370.4	3.57029	11.3354	3.17433	4.02314e-47
Solyc06g066820.4	0.58786	1.48376	2.52141	0.0137961
Solyc06g068270.3	2.20043	3.69657	1.67962	0.00938407
Solyc06g068460.3	3.69496	10.7925	2.92035	2.97222e-40
Solyc06g068570.4	0.880083	2.10088	2.38557	4.91737e-05
Solyc06g069060.1	5.98321	15.3416	2.56384	0.000789553
Solyc06g069070.1	3.35876	6.39168	1.90272	0.0198819
Solyc06g069240.2	2.85578	4.63646	1.62332	0.011283
Solyc06g069730.3	27.9934	43.469	1.55281	3.7417e-20
Solyc06g069880.1	0.815112	1.58711	1.94595	0.018483
Solyc06g071570.3	0.389482	1.038	2.66082	1.57264e-05
Solyc06g071750.3	1.29463	2.75922	2.13042	0.00109802
Solyc06g071810.1	2.05397	5.30567	2.58236	7.82151e-13
Solyc06g072430.3	7.33805	16.1757	2.2042	4.36407e-19
Solyc06g073050.2	11.578	20.3034	1.75355	1.02967e-31
Solyc06g073080.4	0.477645	3.61681	7.55844	1.32543e-16
Solyc06g073850.1	4.80587	17.385	3.61692	9.60354e-12
Solyc06g073940.4	1.93757	4.15315	2.1429	9.11601e-07
Solyc06g074030.1	6.1029	24.9536	4.08831	3.32076e-48
Solyc06g074540.4	1.45172	3.07667	2.11855	0.0410986
Solyc06g074620.3	0.802935	2.85662	3.55455	2.44499e-08
Solyc06g075500.4	1.23586	1.94541	1.57367	0.0266018
Solyc06g075520.3	0.102372	1.36497	13.2141	1.23633e-05
Solyc06g075690.3	3.34684	5.07078	1.51494	0.0284339
Solyc06g075780.3	0.545951	2.99211	5.47237	0.000416877
Solyc06g076020.3	12.7926	42.3153	3.30762	3.27347e-168
Solyc06g076080.3	0.674305	5.34953	7.92312	5.86445e-08
Solyc06g076320.1	4.85598	7.74687	1.5952	0.0415979
Solyc06g076400.3	1.74821	2.66534	1.52432	0.00308205
Solyc06g076920.3	1.02182	2.04297	1.99836	0.00226979
Solyc06g082275.1	12.5291	21.0392	1.67917	0.0165218
Solyc06g082440.1	0.453258	1.04279	2.2978	0.00423812
Solyc06g083720.2	0.776608	1.41431	1.82008	0.00328373
Solyc06g084140.4	0.847572	2.02597	2.38869	1.19301e-07
Solyc06g150138.1	34.3454	53.6552	1.56221	8.66226e-15
Solyc07g005370.4	2.5393	4.8484	1.90898	0.000377021
Solyc07g005400.3	7.79634	13.59	1.74303	2.18926e-15
Solyc07g005775.1	5.53701	8.54051	1.54234	0.0405033
Solyc07g006280.3	31.2748	53.5587	1.7125	1.48382e-37
Solyc07g006620.4	5.14733	10.2654	1.99413	1.05088e-23
Solyc07g006630.4	34.8929	55.9472	1.60338	1.52331e-20
Solyc07g006890.1	3.42306	6.69123	1.95448	6.25521e-12
Solyc07g007130.1	7.81137	21.24	2.71889	1.80857e-24
Solyc07g007170.3	1.95339	4.17617	2.13733	4.19282e-06
Solyc07g008590.1	0.638443	1.31816	2.06299	0.0230182
Solyc07g017610.3	0.821438	1.6808	2.0449	1.54243e-06
Solyc07g021630.3	1.5242	3.86738	2.5363	5.8821e-06
Solyc07g040960.1	5.07809	39.8562	7.84731	0
Solyc07g043130.3	11.991	21.0958	1.75924	8.6305e-30
Solyc07g043660.3	0.658051	1.16154	1.76397	0.0470408
Solyc07g048070.3	0.860387	1.58656	1.84303	0.016144
Solyc07g049600.4	0.173883	2.93261	16.7747	5.04664e-44
Solyc07g052910.3	1.93685	3.59746	1.85693	0.0197846
Solyc07g053230.3	0.0665231	0.737069	10.9306	5.84457e-06
Solyc07g053540.1	10.3709	18.0738	1.74268	2.23167e-05
Solyc07g053740.1	30.1112	65.5697	2.17754	3.34371e-58
Solyc07g054220.1	1.67435	3.24358	1.93665	0.00170497
Solyc07g054880.4	1.33589	3.47283	2.59845	0.0067555
Solyc07g054940.2	0.688904	1.29399	1.87706	0.0448416
Solyc07g055470.3	0.770955	1.59748	2.07069	0.00102573
Solyc07g056000.2	0.469048	3.99061	8.49192	6.05369e-32
Solyc07g056570.1	1.08092	3.91095	3.61573	3.94506e-31
Solyc07g056670.3	0.759662	1.5554	2.04611	0.0148428
Solyc07g062480.2	2.4333	4.95886	2.03749	6.0964e-05
Solyc07g063750.3	0.6626	1.20286	1.81414	0.00899764
Solyc07g064620.2	17.1365	27.4575	1.60224	4.27588e-05
Solyc07g065410.1	11.0664	23.2342	2.09944	6.93042e-05
Solyc07g065900.3	0.916908	1.68735	1.83934	0.00543631
Solyc08g005610.3	4.35601	9.23457	2.1197	1.34557e-20
Solyc08g005670.2	1.62736	2.46132	1.51215	0.0153717
Solyc08g005720.4	2.26952	3.61864	1.59419	9.19758e-05
Solyc08g006765.1	14.778	22.5674	1.52706	1.03296e-06
Solyc08g007230.3	0.450227	1.40557	3.1172	0.0247507
Solyc08g007640.1	4.88142	7.54345	1.54523	0.0268401
Solyc08g007680.1	0.834422	1.57652	1.88829	0.0433139
Solyc08g008280.3	1.83961	4.4441	2.41501	4.89178e-11
Solyc08g008370.3	10.9034	28.0609	2.57344	2.5372e-82
Solyc08g014430.3	0.684473	1.16174	1.69626	0.0326539
Solyc08g016150.1	3.43814	6.91292	2.01036	0.010671
Solyc08g016310.3	0.472787	1.64653	3.47736	3.64868e-07
Solyc08g023645.1	6.22916	29.6241	4.75511	6.05351e-55
Solyc08g023660.3	0.657638	3.35588	5.0967	8.68019e-09
Solyc08g036640.3	0.312064	1.35614	4.33503	0.00110059
Solyc08g041860.1	68.0236	117.589	1.72864	2.98868e-37
Solyc08g062330.3	1.14945	2.04698	1.78016	0.00341752
Solyc08g062340.3	7.44115	13.4278	1.80443	2.94264e-05
Solyc08g062680.1	2.9818	5.78691	1.94043	0.0251231
Solyc08g062690.2	3.91328	10.5367	2.69212	7.95472e-14
Solyc08g062930.3	0.0900305	0.564817	6.21568	0.000288785
Solyc08g067340.4	0.173193	1.15786	6.65271	0.00350385
Solyc08g068600.3	0.801851	2.6608	3.31543	1.09043e-07
Solyc08g068665.1	1.0213	1.93056	1.88942	0.00120503
Solyc08g068690.1	0.550142	1.71538	3.11423	0.00323158
Solyc08g068770.3	3.03994	6.142	2.0201	0.00953255
Solyc08g074490.4	1.24702	2.32967	1.8675	0.0116746
Solyc08g075210.2	0.361981	9.79173	26.9786	2.30321e-43
Solyc08g075540.5	0.966914	1.92243	1.98719	0.000801534
Solyc08g075560.1	2.80783	54.8112	19.5142	1.6061e-90
Solyc08g076060.3	2.41929	4.56909	1.88824	2.91033e-10
Solyc08g076870.1	3.5516	5.97019	1.68079	0.00272929
Solyc08g077020.1	8.76012	17.2803	1.9725	1.59099e-05
Solyc08g077110.4	3.37397	6.15768	1.82481	8.65786e-05
Solyc08g077530.3	5.33629	8.59418	1.6104	5.38701e-10
Solyc08g078020.1	108.334	172.424	1.59159	1.40525e-34
Solyc08g078190.2	2.32172	11.8204	5.08945	9.02697e-52
Solyc08g078510.3	3.815	6.49675	1.70277	5.16074e-07
Solyc08g078700.2	21.0597	64.4913	3.06221	5.06833e-94
Solyc08g078780.2	1.26913	1.9874	1.5655	0.0181402
Solyc08g079590.3	1.32411	2.61301	1.97267	0.00216483
Solyc08g079700.3	67.6912	117.815	1.74047	1.44316e-33
Solyc08g079730.2	2.60258	4.41994	1.69803	0.000245267
Solyc08g080100.4	3.68746	13.8801	3.76338	4.33609e-15
Solyc08g080430.2	0.804341	1.51608	1.88378	0.0321165
Solyc08g080540.3	2.26812	7.10794	3.13291	1.93844e-20
Solyc08g080620.1	0.270909	1.36342	5.01791	0.0079802
Solyc08g080750.4	1.6886	3.30919	1.95916	0.000989474
Solyc08g081230.1	7.29807	11.018	1.50965	1.41379e-06
Solyc08g081550.4	2.57035	4.76625	1.85398	5.49696e-09
Solyc08g082090.1	38.3711	57.5775	1.50053	2.00592e-08
Solyc08g082160.3	2.10158	9.31488	4.43069	1.7453e-18
Solyc08g082190.3	3.40506	6.95646	2.04267	3.12354e-07
Solyc08g083060.3	1.09046	1.7196	1.57642	0.0137221
Solyc08g150141.1	0.228648	2.74403	11.9532	0.00694722
Solyc09g008970.1	20.5879	44.2119	2.14741	2.04398e-17
Solyc09g009250.3	2.68055	4.12992	1.5405	0.0044473
Solyc09g009420.1	10.7963	17.0353	1.57783	0.000684127
Solyc09g010980.1	6.81093	13.0306	1.91306	0.0321943
Solyc09g011080.3	35.3311	80.7268	2.28483	2.84083e-75
Solyc09g011160.4	7.57291	20.1467	2.66015	4.83851e-53
Solyc09g011560.3	0.912868	1.81954	1.99213	0.0338363
Solyc09g011630.3	0.404902	1.50471	3.70955	0.00821964
Solyc09g011710.4	2.32363	5.01038	2.15577	2.35659e-06
Solyc09g014610.4	1.74138	3.91305	2.24638	4.23131e-12
Solyc09g014990.4	1.03551	2.13965	2.06524	0.000156189
Solyc09g015350.4	0.646123	1.22376	1.89263	0.0487085
Solyc09g015440.1	0.170015	1.2057	7.05611	0.00569459
Solyc09g015770.3	10.9473	23.6756	2.16258	6.85159e-40
Solyc09g018170.4	2.21114	4.11158	1.85909	1.27092e-08
Solyc09g018220.3	0.75548	1.28446	1.69926	0.025551
Solyc09g059240.3	5.28948	9.80482	1.85348	8.48533e-13
Solyc09g059475.1	1.36796	5.15984	3.7699	1.34142e-15
Solyc09g059670.4	0.895419	1.37669	1.53688	0.0415802
Solyc09g062960.2	1.68611	34.8378	20.65	2.69801e-51
Solyc09g064750.2	0.698587	21.683	30.9954	1.54055e-103
Solyc09g064810.4	0.779251	1.24991	1.60321	0.0270914
Solyc09g064820.1	0.123343	0.484508	3.90457	0.0137091
Solyc09g065660.4	9.3236	21.1383	2.26704	7.00217e-30
Solyc09g065780.3	2.88782	4.38915	1.5197	0.00342199
Solyc09g065850.4	8.53403	14.8985	1.74569	3.6262e-07
Solyc09g072770.1	2.92555	7.98821	2.7299	3.00989e-14
Solyc09g074475.1	3.54166	19.5795	5.52707	9.18946e-13
Solyc09g074570.1	0.37599	1.64127	4.35626	0.0188633
Solyc09g075670.1	3.21625	8.96329	2.78632	1.6088e-07
Solyc09g075680.1	2.35274	4.22334	1.79474	0.00132142
Solyc09g082870.3	0.9816	2.44998	2.49438	7.2823e-14
Solyc09g083060.4	1.88506	2.85287	1.51314	0.0144204
Solyc09g083290.3	18.6116	32.454	1.74371	8.5904e-17
Solyc09g084460.3	7.40132	12.5635	1.69737	0.000744946
Solyc09g089530.3	15.8676	25.2246	1.58966	2.64965e-05
Solyc09g089730.3	1.01538	1.76651	1.73903	0.0240049
Solyc09g089740.3	0.215038	1.07211	4.96723	0.000411849
Solyc09g090130.3	7.24572	12.2581	1.69167	1.54318e-09
Solyc09g090500.3	2.9251	4.83993	1.6544	0.000445273
Solyc09g090730.2	0.890818	1.77097	1.98692	0.00309371
Solyc09g091390.3	5.93116	8.90986	1.50213	0.0143023
Solyc09g091730.4	0.751055	1.82756	2.43142	0.00887501
Solyc09g092110.4	31.5613	47.388	1.50144	2.9297e-11
Solyc09g092500.1	0.483931	1.57537	3.25071	5.57084e-07
Solyc09g092520.3	70.0768	107.522	1.53434	1.25981e-38
Solyc09g092690.3	2.22464	3.63118	1.63197	9.99118e-07
Solyc09g092725.1	3.25588	6.00385	1.84375	2.03053e-06
Solyc09g150105.1	0.736532	1.19806	1.62578	0.013997
Solyc09g150134.1	0.432015	1.02915	2.37901	0.0248209
Solyc10g005100.3	8.32418	13.9071	1.67061	7.66807e-09
Solyc10g005480.3	7.56859	11.6036	1.53305	0.00148704
Solyc10g006130.1	28.2006	50.4439	1.78873	1.20884e-25
Solyc10g006660.3	9.2007	19.8874	2.16138	1.82408e-23
Solyc10g006700.1	12.1934	40.2928	3.30428	3.46941e-45
Solyc10g007280.4	1.72788	3.62988	2.10013	0.00173257
Solyc10g007870.3	3.76368	6.94086	1.84395	0.000199928
Solyc10g008350.4	14.8275	23.9577	1.61572	5.16798e-07
Solyc10g008400.1	5.10208	14.4093	2.82384	4.4345e-11
Solyc10g008440.3	4.621	7.00827	1.5165	0.00050279
Solyc10g008730.3	4.42404	7.19308	1.62577	0.046725
Solyc10g009110.1	3.90906	9.38976	2.40169	2.29621e-11
Solyc10g009320.3	1.12848	2.39452	2.12091	9.07436e-05
Solyc10g009550.3	3.24569	5.74591	1.77008	1.02348e-07
Solyc10g011740.3	15.6176	28.4224	1.81984	2.31275e-22
Solyc10g011910.4	0.19954	1.17688	5.87352	2.5809e-05
Solyc10g017960.2	0.539925	1.9502	3.60716	0.000222548
Solyc10g018190.2	0.166697	0.981127	5.85657	0.0169483
Solyc10g018560.2	0.056588	0.593111	10.3166	0.00161162
Solyc10g038020.2	0	10.9191	10920.1	2.25397e-22
Solyc10g039290.2	2.91432	6.28634	2.15665	1.13134e-16
Solyc10g045240.2	53.5626	83.7463	1.56351	3.29787e-23
Solyc10g047240.2	2.80342	4.92265	1.75568	0.00653643
Solyc10g049630.2	2.99346	5.80336	1.93837	1.09155e-06
Solyc10g050510.1	0.253702	3.14343	12.3456	0.000251624
Solyc10g050970.1	0.368507	2.06817	5.59981	2.05267e-06
Solyc10g052603.1	0.209727	1.00509	4.77439	0.0391237
Solyc10g054870.3	8.0648	12.1364	1.5048	6.32698e-07
Solyc10g055740.2	1.16416	2.71086	2.32745	5.56287e-06
Solyc10g055760.2	2.32731	3.56529	1.53171	0.0274996
Solyc10g055800.2	2.57358	4.98815	1.93785	0.0011288
Solyc10g055810.2	3.47901	7.19895	2.06894	1.21918e-07
Solyc10g074740.2	10.2847	16.0012	1.55576	2.10026e-05
Solyc10g075110.2	43.9708	69.4606	1.57969	2.93342e-13
Solyc10g077130.1	39.4487	64.8824	1.64471	1.24752e-22
Solyc10g079150.3	0.949639	2.75339	2.89741	7.6172e-06
Solyc10g079860.2	28.6758	45.5458	1.58828	1.85056e-26
Solyc10g080620.1	1.8544	8.58784	4.62911	2.63106e-06
Solyc10g080670.2	0.78069	1.96478	2.51478	0.000456241
Solyc10g081040.1	15.3941	50.2655	3.26509	1.63737e-79
Solyc10g081570.3	5.51514	8.90451	1.61445	0.000571816
Solyc10g081980.2	2.13443	10.3102	4.82861	5.98889e-18
Solyc10g083890.2	0.519589	1.45995	2.80633	0.0141792
Solyc10g084000.3	2.21645	3.58812	1.61858	0.00778852
Solyc10g084020.1	2.52469	7.92832	3.13947	9.91218e-09
Solyc10g084170.1	1.00109	2.81912	2.81423	0.026198
Solyc10g084880.3	0.17762	1.38788	7.77561	4.03673e-14
Solyc10g085420.3	3.61518	6.84658	1.8936	1.33308e-05
Solyc10g085700.1	0.245117	3.60313	14.644	1.98531e-24
Solyc10g086280.2	6.9148	18.3286	2.65039	5.40492e-39
Solyc10g086520.2	2.96796	4.58847	1.54582	0.00523242
Solyc10g086570.3	32.187	48.7926	1.51589	7.74612e-10
Solyc11g005630.1	2.77653	4.44997	1.60249	9.9881e-05
Solyc11g006710.2	7.01286	12.1434	1.73148	1.6537e-10
Solyc11g007330.2	4.96572	8.34928	1.68125	0.0011931
Solyc11g007410.3	0.903381	1.56043	1.72651	0.0405033
Solyc11g010250.1	5.68393	21.7203	3.82086	2.49626e-24
Solyc11g010330.3	2.77874	4.50918	1.62252	0.00189627
Solyc11g010670.1	22.7481	38.5427	1.6943	0.000620058
Solyc11g010930.2	2.09228	4.02392	1.92278	0.0237703
Solyc11g012980.1	0.177094	1.39932	7.86281	0.000817666
Solyc11g013450.2	4.02177	6.80358	1.69152	0.00126713
Solyc11g017470.2	2.33071	3.55348	1.52441	0.00393767
Solyc11g020230.1	2.901	4.93152	1.6997	4.99535e-08
Solyc11g021360.3	15.148	93.2706	6.15696	7.37259e-191
Solyc11g042710.3	5.50407	8.61616	1.56531	0.0432146
Solyc11g044450.3	2.11999	3.22657	1.52173	0.0383022
Solyc11g056670.2	0.405412	1.07063	2.63681	0.0215934
Solyc11g066100.2	10.5159	20.0801	1.9094	2.78872e-30
Solyc11g067270.1	1.57733	3.03066	1.9208	0.000559776
Solyc11g068700.2	2.6825	7.06668	2.63376	0.0144392
Solyc11g068710.3	1.55166	3.58144	2.30729	0.000796468
Solyc11g069110.2	5.70427	8.9501	1.56892	0.0275086
Solyc11g069700.2	1.41176	3.80352	2.69297	5.00113e-08
Solyc11g069960.2	1.15104	2.07358	1.80079	0.0021483
Solyc11g071740.2	0.589316	6.26673	10.6176	4.94325e-26
Solyc11g071830.2	20.5219	33.5125	1.63298	2.88351e-24
Solyc11g073055.1	0	2.665	2666	6.14001e-08
Solyc11g073075.1	0.850845	4.05895	4.76606	9.10258e-13
Solyc12g005230.3	2.15873	3.24505	1.50299	0.00147876
Solyc12g005310.2	0.92074	1.56179	1.69548	0.0231481
Solyc12g005340.3	9.02029	14.6215	1.62089	1.47449e-12
Solyc12g005450.1	0.197811	0.943985	4.75319	0.000510944
Solyc12g006050.2	0.61542	1.35691	2.2029	0.000651016
Solyc12g006140.2	13.0298	25.5977	1.96448	8.64802e-25
Solyc12g006260.1	1.86584	5.0619	2.71202	0.00134477
Solyc12g006280.3	0.680761	2.45403	3.60101	0.000389803
Solyc12g006380.2	1.83775	6.03051	3.28022	8.46326e-13
Solyc12g008650.2	6.60959	11.9532	1.80834	7.56387e-09
Solyc12g009000.1	1.38489	7.94928	5.73658	6.20019e-55
Solyc12g009240.1	2.66745	17.4883	6.55408	8.31937e-66
Solyc12g009520.2	0.796604	1.54955	1.944	0.00261812
Solyc12g009630.3	6.37178	9.60614	1.50753	0.0183529
Solyc12g009650.2	158.768	302.005	1.90217	2.39451e-69
Solyc12g009800.3	3.47041	6.74764	1.94406	2.85557e-14
Solyc12g009875.1	2.29314	6.84847	2.98564	0.00427645
Solyc12g010420.1	1.35474	11.381	8.39543	8.47135e-11
Solyc12g010440.3	3.15666	4.75835	1.50724	0.00125821
Solyc12g010540.1	13.8841	30.2083	2.17566	5.58508e-46
Solyc12g010800.2	4.72783	12.5533	2.65484	2.45141e-24
Solyc12g011023.1	0.681503	1.86009	2.72687	0.000886311
Solyc12g015690.3	42.1444	64.397	1.528	4.83592e-16
Solyc12g017240.2	0.412634	1.78904	4.32759	6.11773e-07
Solyc12g035400.2	0.449873	1.87502	4.16087	7.70547e-08
Solyc12g038090.1	2.22324	9.76894	4.39248	1.98555e-08
Solyc12g039080.3	0.110231	3.48591	31.3483	5.51679e-16
Solyc12g039100.2	0.0708219	5.16536	71.933	8.54712e-08
Solyc12g042090.1	6.28469	25.2404	4.01569	1.91566e-07
Solyc12g044190.3	0.0378522	0.2376	6.14122	1.77206e-05
Solyc12g044330.2	138.87	228.149	1.6429	6.31482e-44
Solyc12g056190.2	1.49921	3.41063	2.2741	0.00143578
Solyc12g056390.1	6.99523	24.1672	3.45446	7.97913e-37
Solyc12g056460.3	12.0375	26.1079	2.16878	6.76662e-24
Solyc12g056980.1	4.63541	7.94841	1.71456	5.95572e-06
Solyc12g057060.2	1.99983	3.20131	1.6005	0.00248108
Solyc12g088190.2	1.40851	2.46272	1.74792	0.000818828
Solyc12g088400.1	0.730085	2.93178	4.01154	0.00456191
Solyc12g088840.1	0.865019	3.4431	3.97693	0.00233863
Solyc12g088930.1	2.03864	4.65762	2.28404	4.60324e-06
Solyc12g089385.1	2.06989	6.37422	3.07849	1.72999e-18
Solyc12g094385.1	2.04022	4.75926	2.33207	4.53177e-05
Solyc12g095750.2	9.89774	16.0231	1.61881	9.96697e-12
Solyc12g098400.2	0.442864	1.24159	2.79948	0.00464462
Solyc12g099465.1	1.94877	4.52436	2.32097	0.00176108
Solyc12g099930.2	20.5443	32.1615	1.56545	8.38988e-23
Solyc12g150132.1	0.65751	1.53078	2.32613	0.000485592
Solyc01g006390.2	166.384	48.5426	0.291755	6.49966e-176
Solyc01g006400.4	1323.44	735.128	0.555467	1.33135e-136
Solyc01g006660.3	5.29654	2.56871	0.485076	1.16286e-10
Solyc01g007263.1	3.77565	1.82458	0.483386	0.0114608
Solyc01g011430.4	1.27617	0.682744	0.535357	0.0478075
Solyc01g014250.2	16.6995	10.1964	0.610605	2.18807e-05
Solyc01g020130.3	1.25871	0.46916	0.373228	0.00267829
Solyc01g044375.1	1.19564	0.132198	0.11131	0.036286
Solyc01g058040.2	10.0466	5.16273	0.513926	0.0494034
Solyc01g080910.2	55.2304	35.7699	0.647655	1.74109e-24
Solyc01g080960.4	1.26283	0.187001	0.148756	0.000114694
Solyc01g081640.4	2.02286	1.17305	0.580102	0.000698297
Solyc01g087450.3	1.40629	0.765623	0.544753	0.028485
Solyc01g091170.3	53.9728	19.8139	0.367121	4.28602e-102
Solyc01g092950.3	91.8881	22.3007	0.242702	3.16826e-224
Solyc01g093965.2	5.2377	1.52782	0.291832	4.76198e-16
Solyc01g095320.4	50.7195	22.3999	0.441655	2.37448e-103
Solyc01g095330.2	2.99524	1.09987	0.367418	0.00107112
Solyc01g097510.4	27.9501	14.5928	0.522119	4.98932e-29
Solyc01g097520.4	115.305	63.8163	0.55346	4.48429e-61
Solyc01g099810.3	15.8394	10.2241	0.645509	8.20111e-07
Solyc01g102960.3	35.2105	22.0486	0.626204	1.94538e-09
Solyc01g103580.3	4.90436	0.832938	0.170006	1.09673e-17
Solyc01g105450.4	21.742	13.4137	0.616964	2.45276e-13
Solyc01g107490.2	2.81834	0.92132	0.327141	0.0131265
Solyc01g108320.3	2.13066	0.985933	0.462987	0.00197364
Solyc01g109150.4	11.0047	6.65962	0.605195	0.000199595
Solyc01g109390.3	3.71789	1.69408	0.455802	0.00192944
Solyc01g110686.1	2.71386	0.716489	0.264283	0.00595325
Solyc01g150120.1	1.44244	0.469735	0.326121	0.000151279
Solyc02g014740.2	8.30643	4.0205	0.484084	4.7425e-06
Solyc02g014750.2	19.9847	10.2192	0.511377	8.41202e-06
Solyc02g020880.2	7.93473	4.46003	0.562144	0.0402231
Solyc02g022890.3	44.9941	29.461	0.654782	6.71404e-09
Solyc02g037500.1	17.3414	9.9245	0.572326	0.0143023
Solyc02g061825.1	1.95771	1.18439	0.605191	0.00621432
Solyc02g061990.3	16.2533	10.5848	0.651264	0.000913021
Solyc02g062460.4	34.5425	21.901	0.634042	1.75558e-20
Solyc02g069110.4	63.566	34.5009	0.542764	3.32274e-25
Solyc02g071700.3	137.832	79.2877	0.575252	3.70282e-74
Solyc02g071720.2	11.9022	7.28377	0.611999	9.80337e-07
Solyc02g074600.4	24.4789	15.4101	0.629543	0.00526173
Solyc02g077210.1	7.51262	4.54029	0.604407	0.00135499
Solyc02g077390.2	3.00062	1.77689	0.59231	0.0311628
Solyc02g081670.1	0.841893	0.194993	0.232524	0.000203662
Solyc02g082170.3	5.83863	2.70033	0.462586	1.04851e-05
Solyc02g084530.2	2.92592	0.51719	0.177043	2.13512e-07
Solyc02g087120.4	3.1705	1.92581	0.607539	0.0449181
Solyc02g088200.4	3.07677	1.677	0.545199	0.0186932
Solyc02g089200.4	1.52899	0.298524	0.195768	2.6681e-07
Solyc02g089210.4	5.03027	1.52389	0.303081	2.35598e-10
Solyc02g092820.4	32.5065	18.5737	0.571398	2.78147e-33
Solyc02g093040.4	4.29278	2.19086	0.510474	3.81465e-05
Solyc02g093280.2	10.1073	6.38328	0.631591	4.92086e-06
Solyc03g006030.4	13.5816	5.9355	0.437067	2.86266e-59
Solyc03g006400.3	19.9094	12.3166	0.618651	3.94991e-20
Solyc03g006410.3	3.56546	1.50317	0.421755	0.000103155
Solyc03g006710.1	1.31219	0.282062	0.215553	0.0257061
Solyc03g006960.4	3.5608	1.30876	0.367724	4.23131e-12
Solyc03g007240.3	156.989	93.1389	0.593285	4.2918e-82
Solyc03g034230.3	1.11732	0.370885	0.33254	0.0112158
Solyc03g044485.1	1.57719	0	0.000633636	0.000192367
Solyc03g058910.3	2.74468	0.324482	0.118543	2.63933e-15
Solyc03g063370.3	4.76272	2.06973	0.434687	0.026164
Solyc03g070430.1	41.6303	17.7993	0.42757	5.87844e-09
Solyc03g083380.4	8.05247	4.25109	0.527982	2.68949e-10
Solyc03g098710.1	83.2192	41.6008	0.4999	2.74831e-31
Solyc03g098720.3	10.7494	3.85088	0.358302	7.99305e-12
Solyc03g098780.2	594.231	366.116	0.616117	4.9376e-62
Solyc03g098795.1	296.969	179.555	0.604628	5.11045e-77
Solyc03g112590.4	2.76747	1.72547	0.623616	0.000179089
Solyc03g113930.3	5.00311	2.45109	0.490016	0.0381222
Solyc03g114840.3	2.83509	0.964106	0.340295	6.14284e-06
Solyc03g115160.3	2.36628	1.33782	0.565554	0.00392555
Solyc03g115165.1	2.75179	0.666707	0.242556	8.22161e-05
Solyc03g115600.4	1.06233	0.294452	0.277856	0.00821964
Solyc03g116590.3	76.5318	49.0893	0.641429	2.86332e-15
Solyc03g116720.3	6.15814	3.03262	0.49254	0.0238923
Solyc03g117230.1	1.97455	0.586321	0.297295	0.00185539
Solyc03g117390.3	15.4369	9.45287	0.612382	0.035158
Solyc03g117600.3	21.1131	12.8277	0.607588	4.33798e-18
Solyc03g117870.3	51.5882	33.3177	0.645847	3.4691e-36
Solyc03g118160.3	14.0905	7.2953	0.517781	5.22743e-14
Solyc03g120360.1	1.53482	0.800765	0.522044	0.000527058
Solyc03g121100.4	5.78259	2.13237	0.368867	2.38961e-08
Solyc03g121270.3	28.5045	18.9967	0.666459	8.90038e-15
Solyc03g150153.1	1.20928	0.289865	0.240328	0.0113463
Solyc04g005320.3	4.91076	1.43362	0.292078	1.68593e-10
Solyc04g008303.1	16.2779	9.32798	0.57307	0.0382301
Solyc04g008330.1	21.0168	11.0129	0.524025	4.13926e-18
Solyc04g015540.1	23.2739	15.4167	0.662417	0.0013704
Solyc04g016220.4	2.47338	1.04417	0.422397	2.35093e-05
Solyc04g016230.4	3.64674	2.33229	0.639653	0.00323158
Solyc04g025770.1	3.13566	1.09064	0.348026	0.0389185
Solyc04g040020.1	1.80534	0.141637	0.0789648	0.0339295
Solyc04g045300.1	16.4719	9.16795	0.556608	0.0278466
Solyc04g045560.4	2.6303	1.41077	0.53653	0.00103337
Solyc04g050820.3	7.9206	4.49168	0.567143	6.08012e-07
Solyc04g071400.4	4.04087	2.01817	0.499564	0.000272877
Solyc04g072370.3	1.80591	0.209243	0.116355	0.0427483
Solyc04g074740.4	1.5962	0.710753	0.445626	0.0368795
Solyc04g080540.2	0.735814	0.131972	0.180469	0.00922545
Solyc04g082030.1	106.92	56.7799	0.531056	5.61661e-53
Solyc05g008310.4	2.49258	1.50373	0.603444	0.00168845
Solyc05g009900.3	3.01627	1.82946	0.60666	0.034512
Solyc05g013710.3	13.3547	8.18911	0.613228	2.24344e-07
Solyc05g015750.3	0.892507	0.11633	0.131314	7.7995e-05
Solyc05g041220.3	6.1289	3.41701	0.557597	3.86171e-06
Solyc05g051380.4	4.35591	2.04087	0.46865	4.01346e-05
Solyc05g051420.2	1.83874	0.719191	0.391463	0.038785
Solyc05g051970.4	3.03504	1.92061	0.632931	0.0491508
Solyc05g052280.3	4.2166	2.29254	0.5438	0.000223609
Solyc05g054760.4	453.498	289.253	0.637828	1.95591e-63
Solyc05g056360.2	3.92373	1.95325	0.497931	0.000659908
Solyc05g056620.2	8.5978	1.29391	0.150592	6.17799e-50
Solyc06g053610.3	3.72026	1.99755	0.537063	0.000711085
Solyc06g059740.4	24.9763	14.2318	0.56983	3.35963e-22
Solyc06g062370.4	179.716	61.8878	0.344367	7.73378e-176
Solyc06g069430.3	5.85108	2.14218	0.366226	4.38434e-13
Solyc06g073587.1	19.4536	11.8579	0.60957	1.79842e-24
Solyc06g073750.4	1.55553	0.306636	0.197643	2.59881e-09
Solyc06g074320.3	6.08121	3.88478	0.638876	3.98427e-05
Solyc06g074350.3	3.08462	1.6104	0.52223	0.0151133
Solyc06g076520.1	322.095	172.677	0.536106	1.00483e-60
Solyc06g076560.2	64.0006	21.0509	0.328928	1.70603e-56
Solyc06g083130.4	6.89907	3.47741	0.504112	0.00425476
Solyc06g083650.3	8.09941	4.708	0.581328	4.83979e-08
Solyc06g083900.3	22.8631	14.4718	0.632993	3.4015e-09
Solyc07g005310.3	13.6824	8.62192	0.630172	0.015215
Solyc07g006380.3	5260.48	3378.86	0.642311	3.7299e-12
Solyc07g006560.3	19.2292	10.4432	0.543112	1.53224e-13
Solyc07g007250.4	28.1981	14.3063	0.507366	1.19111e-11
Solyc07g007750.3	307.481	158.832	0.516561	1.41218e-24
Solyc07g008410.4	12.8512	6.39129	0.497367	1.2493e-13
Solyc07g008570.3	9.45745	5.833	0.616803	1.92899e-08
Solyc07g043390.4	276.184	180.655	0.654114	7.15754e-78
Solyc07g051990.2	0.727509	0	0.00137267	0.0380936
Solyc07g052010.3	3.46468	0.650815	0.188077	2.30842e-21
Solyc07g052020.2	3.25845	1.35354	0.415573	0.00215876
Solyc07g052690.4	4.17154	2.32736	0.558021	4.28673e-07
Solyc07g054790.1	4.34479	0.767249	0.17678	0.000136354
Solyc07g055780.3	3.66553	2.3893	0.651923	0.0363455
Solyc07g055840.3	2.03176	1.2216	0.601447	0.0281178
Solyc07g056480.3	81.3668	52.1552	0.640994	1.18414e-27
Solyc07g056640.1	125.107	69.4307	0.554975	1.82172e-11
Solyc07g061720.3	1.88684	1.07534	0.570142	0.0387688
Solyc07g061750.4	25.1196	14.8763	0.592235	5.32237e-26
Solyc07g061800.4	1.68524	0.758659	0.450504	0.0131504
Solyc07g062530.3	1.01342	0.500106	0.493981	0.00176442
Solyc07g065540.1	3.30906	1.85781	0.561562	0.00698878
Solyc07g150141.1	2.12073	1.08542	0.512045	0.0194233
Solyc08g006210.3	6.12843	2.70166	0.440931	2.49927e-11
Solyc08g006860.3	1.96488	0.2312	0.118115	2.14915e-09
Solyc08g014000.3	3.15865	1.44798	0.458588	3.79467e-06
Solyc08g029240.3	5.63159	2.12222	0.376953	1.46892e-05
Solyc08g059700.2	15.2723	9.59449	0.628252	2.03431e-12
Solyc08g061380.1	16.8312	10.3238	0.613398	0.0169007
Solyc08g062437.1	143.093	85.7408	0.599201	4.69227e-21
Solyc08g066890.4	7.10831	2.0866	0.293644	5.43552e-32
Solyc08g067160.3	13.3293	8.16666	0.612715	6.42072e-09
Solyc08g074630.2	828.308	476.056	0.574733	3.1835e-154
Solyc08g074682.1	1.9935	1.03863	0.521248	0.0225269
Solyc08g074683.1	156.702	60.1227	0.383679	9.39076e-250
Solyc08g076620.1	1.48233	0.631943	0.426704	0.0390947
Solyc08g077820.4	1.25382	0.654511	0.522396	0.0239067
Solyc08g078890.3	11.3358	4.18418	0.369168	2.06366e-11
Solyc08g080453.1	0.923598	0.189201	0.205712	2.14068e-05
Solyc08g080990.3	2.05194	1.14524	0.558339	0.00845713
Solyc08g082480.3	18.7986	10.1954	0.542374	3.28924e-38
Solyc08g082890.3	10.098	5.78256	0.572685	3.62488e-07
Solyc09g005070.1	2.1262	0.296582	0.139894	0.00033311
Solyc09g005110.3	1.60782	0.595106	0.370523	0.026458
Solyc09g005400.3	1.75946	0.0978454	0.0561475	2.55837e-07
Solyc09g005650.1	2.84782	1.8524	0.650585	0.0235933
Solyc09g014480.3	59.1716	37.8765	0.640119	1.75334e-15
Solyc09g014525.1	11.6196	7.71493	0.663988	0.00268583
Solyc09g014550.3	3.35733	1.37608	0.41005	0.000981851
Solyc09g018200.1	1.21051	0.34953	0.289334	0.0482935
Solyc09g064815.1	2.22701	0.764212	0.34345	0.0356239
Solyc09g082810.3	8.84983	4.24882	0.480161	0.00158886
Solyc09g083360.3	1.43097	0.612628	0.428521	0.00215876
Solyc09g084440.2	163.143	99.4162	0.609383	1.21345e-06
Solyc09g084470.3	465.403	258.064	0.554498	1.12318e-31
Solyc09g090760.4	1.56752	0.846689	0.54044	0.00160832
Solyc09g091400.4	2.05021	1.30923	0.638759	0.00229455
Solyc09g091630.1	3.59255	0.73533	0.204903	0.0308166
Solyc09g091810.1	52.35	34.4248	0.657596	4.94598e-05
Solyc09g092040.3	3.44933	2.24733	0.651628	0.000779561
Solyc10g005320.3	2.28219	1.38631	0.607621	0.00446508
Solyc10g008665.1	19.5055	11.5722	0.593302	9.66476e-05
Solyc10g008670.3	19.9102	10.3826	0.521497	1.48894e-07
Solyc10g049515.1	9.62725	6.23708	0.647893	0.00379883
Solyc10g052470.1	29.4372	15.2394	0.517709	2.82363e-06
Solyc10g052500.2	3.50888	1.86706	0.532229	0.00954593
Solyc10g055375.1	2.51629	1.29949	0.516624	0.00027874
Solyc10g076250.2	12.9851	7.92325	0.610212	3.06917e-12
Solyc10g084320.3	235.616	139.427	0.59176	3.68963e-109
Solyc10g085190.2	3.90103	2.4226	0.621113	0.0141233
Solyc10g150102.1	7.93742	3.85481	0.485715	0.0133378
Solyc11g007730.2	5.26471	3.00693	0.571229	1.97426e-05
Solyc11g010340.2	5.64379	3.58809	0.635825	0.00803065
Solyc11g012220.1	3.91838	2.448	0.624842	0.0259829
Solyc11g018850.1	17.7551	4.78678	0.269642	2.14818e-15
Solyc11g020330.1	5.05521	1.2994	0.257188	8.81631e-06
Solyc11g020960.2	1668.92	902.104	0.540531	3.32577e-142
Solyc11g022590.1	595.432	225.694	0.379044	1.56925e-37
Solyc11g039670.1	9.30178	5.27946	0.567622	0.0385942
Solyc11g065930.3	58.0875	28.2784	0.486832	2.87914e-138
Solyc11g066010.2	35.1464	23.3291	0.663781	2.91562e-10
Solyc11g068380.1	2.85263	0.6186	0.217127	0.0024284
Solyc11g069030.3	4.62982	1.40329	0.303249	4.06886e-11
Solyc11g069850.3	2.50647	1.6112	0.642958	0.00299778
Solyc11g071380.1	3.98268	1.4591	0.36652	0.0410872
Solyc11g071470.1	49.5806	30.9932	0.625114	5.00652e-25
Solyc11g071480.1	25.8999	14.7666	0.570157	1.64433e-21
Solyc12g005430.1	26.3639	17.5215	0.664616	5.62576e-12
Solyc12g006680.2	11.4606	3.40393	0.297072	2.48626e-10
Solyc12g006860.2	7.0554	3.43198	0.486505	1.00658e-08
Solyc12g008800.3	23.6237	13.6308	0.577012	1.59115e-12
Solyc12g009300.3	1.73754	0.976808	0.562431	0.000162126
Solyc12g010020.3	16.9437	5.86763	0.346339	1.49383e-40
Solyc12g010030.3	39.1464	14.9832	0.382763	5.78137e-68
Solyc12g010140.2	1.05306	0.0732435	0.070436	0.0074605
Solyc12g017475.1	2.36074	0.771613	0.327138	0.00891486
Solyc12g035420.3	23.683	15.2185	0.642605	0.0165396
Solyc12g038510.2	0.28072	0.0107837	0.0418278	0.00690293
Solyc12g044950.3	2.01709	0.679345	0.337123	0.00323158
Solyc12g049530.2	6.00086	3.73021	0.621676	0.0338363
Solyc12g056480.2	2.12432	0.752618	0.354591	0.011671
Solyc12g056760.2	6.18741	4.09328	0.661605	0.01674
Solyc12g056920.3	4.20909	2.51183	0.596858	6.86791e-05
Solyc12g088060.2	1.25686	0.35353	0.281853	0.000923628
Solyc12g088680.2	6.42556	4.15581	0.646817	0.0162066
Solyc12g094440.2	8.88002	5.73232	0.645569	0.00300481
Solyc12g094600.3	3.26655	1.97853	0.605814	0.0130123
Solyc12g096770.1	29.3225	15.2619	0.5205	3.09772e-30
Solyc12g096780.2	115.219	45.8456	0.397905	2.70326e-137
Solyc12g096790.1	10.6899	2.68086	0.250854	3.49629e-19

## Sheet: ST024 and tm3cr
Supplementary Table S3. Differentially expressed genes tm3cr-1 compared with ST024 in reproductive meristematic tissues.
Gene	ST024	tm3cr	Fold Change(tm3cr/ ST024)	p-value
Solyc01g005470.3	4.44125	7.67503	1.72796	0.00211461
Solyc01g005730.3	0.722034	1.32544	1.83454	0.0103501
Solyc01g005870.3	0.55692	2.04306	3.66371	2.66152e-13
Solyc01g006300.3	0.218473	1.14939	5.2416	0.000440715
Solyc01g006540.4	2.69849	4.70445	1.74309	9.58131e-11
Solyc01g007020.4	1.92437	3.16441	1.64405	0.00719244
Solyc01g007070.3	4.52457	9.79827	2.16531	1.59801e-21
Solyc01g007980.4	3.32648	6.00825	1.80595	7.57144e-09
Solyc01g008300.2	1.87625	3.24745	1.73043	0.0496398
Solyc01g008800.3	1.72972	3.92499	2.26841	9.57299e-21
Solyc01g009160.2	3.12162	6.1299	1.96338	8.05422e-07
Solyc01g010600.4	5.67043	9.61696	1.69586	0.000985385
Solyc01g014730.2	0.178665	2.63016	14.6448	0.00283339
Solyc01g049880.3	7.94695	45.9647	5.78334	2.84517e-114
Solyc01g057165.1	1.71549	3.05437	1.78001	0.0166541
Solyc01g065500.3	1.53121	2.69671	1.76066	2.58276e-06
Solyc01g066430.3	5.69657	17.0605	2.99452	2.68095e-33
Solyc01g066790.1	0	3.68463	3685.63	1.07488e-05
Solyc01g067295.1	26.0872	46.8777	1.79693	1.0929e-24
Solyc01g079180.4	0.931188	1.90395	2.04352	0.00935986
Solyc01g079660.2	0.610508	4.35163	7.11786	1.42117e-20
Solyc01g080460.3	0.777162	1.35635	1.74431	0.000625877
Solyc01g087070.4	1.5715	2.93434	1.86667	0.00249766
Solyc01g087240.3	13.8297	21.9492	1.58706	5.2701e-14
Solyc01g087340.3	12.1741	18.8288	1.54658	0.0119337
Solyc01g087580.3	0.722929	2.6538	3.66721	0.00758181
Solyc01g087710.2	3.48538	5.62626	1.61407	0.0119195
Solyc01g087980.4	1.25743	2.64096	2.09941	0.00221178
Solyc01g088430.4	1.63432	2.61747	1.6012	0.00125859
Solyc01g091050.4	2.43568	4.22446	1.73411	3.60116e-05
Solyc01g091590.3	1.54536	12.1192	7.83787	4.50178e-31
Solyc01g094090.4	0.846364	1.82483	2.15472	0.00104192
Solyc01g095140.4	2.49919	23.3958	9.35804	1.58439e-87
Solyc01g095150.3	15.732	50.9746	3.24004	2.5471e-99
Solyc01g095720.3	1.26502	2.42047	1.91266	1.97101e-05
Solyc01g095760.3	0.6822	1.5362	2.25	0.0297825
Solyc01g096510.2	1.05662	2.50802	2.37233	0.0398598
Solyc01g099370.3	2.21177	7.35628	3.32492	2.79323e-29
Solyc01g099590.4	1.85604	3.23702	1.74365	0.0343243
Solyc01g099840.3	32.5537	53.6461	1.6479	2.53123e-18
Solyc01g100010.3	1.94697	5.38092	2.76284	6.24105e-11
Solyc01g100200.3	2.92747	5.07763	1.73423	1.04926e-08
Solyc01g102290.3	5.12865	7.99396	1.55858	0.0109506
Solyc01g102720.3	3.4648	5.31653	1.53428	0.00290069
Solyc01g102840.3	4.02928	6.38994	1.58573	4.56264e-07
Solyc01g103595.1	3.14083	6.03825	1.92221	0.0468302
Solyc01g104200.4	4.21092	7.23604	1.71823	6.47767e-08
Solyc01g104550.3	1.12706	1.8649	1.65409	0.0335872
Solyc01g104710.3	9.80064	18.628	1.9006	2.00283e-12
Solyc01g105220.3	2.32742	3.58425	1.53978	0.0429637
Solyc01g108240.3	0.215467	2.80069	12.9428	4.26331e-25
Solyc01g109090.2	1.79793	6.93107	3.85343	1.77026e-14
Solyc01g109120.3	1.3729	2.27324	1.65532	0.00600473
Solyc01g109250.2	3.8183	7.98317	2.09048	6.08869e-09
Solyc01g110647.1	0.824602	3.0635	3.71183	0.0205865
Solyc01g110770.2	0.370211	1.34641	3.62976	0.00353412
Solyc01g110900.1	0.913499	3.20917	3.5103	0.0022396
Solyc01g111980.3	6.98667	10.9636	1.56913	2.14875e-07
Solyc01g112000.4	4.41117	10.2567	2.32486	1.43305e-12
Solyc01g150152.1	2.06125	4.04864	1.9637	0.00261845
Solyc02g014840.3	11.2041	23.9749	2.13973	0.000503782
Solyc02g062990.1	5.37975	8.18247	1.52088	0.0311151
Solyc02g064680.4	20.8445	33.678	1.61565	1.21083e-37
Solyc02g064980.1	0.146196	1.23382	8.38897	1.37208e-07
Solyc02g065570.1	22.9786	58.1456	2.53036	4.69514e-16
Solyc02g068040.3	8.92182	15.0906	1.69135	0.000637492
Solyc02g068820.3	1.25656	2.05535	1.6352	0.044192
Solyc02g071380.2	0.614053	1.51575	2.46605	0.000333718
Solyc02g071800.3	9.56563	16.4233	1.71683	2.15246e-28
Solyc02g076800.1	1.88099	4.28415	2.27692	0.00454266
Solyc02g077140.3	3.58922	6.87716	1.9158	1.59328e-05
Solyc02g077540.4	1.44515	3.07011	2.12365	0.0167419
Solyc02g077880.3	165.84	252.756	1.52409	1.02043e-23
Solyc02g079500.4	4.61408	16.477	3.57047	7.09461e-65
Solyc02g079510.3	2.90526	8.43865	2.90396	2.24155e-24
Solyc02g080220.3	1.77024	2.70835	1.52964	0.0109253
Solyc02g080480.3	1.32492	2.02813	1.53036	0.0482601
Solyc02g082060.2	0.839344	2.18619	2.60273	0.00282476
Solyc02g082740.1	2.14425	4.95757	2.31141	0.00379296
Solyc02g083190.2	1.29056	2.43464	1.88581	0.0107557
Solyc02g083460.3	2.32174	3.97618	1.71228	2.09478e-05
Solyc02g084005.1	0.451399	1.80647	3.99529	0.000522361
Solyc02g084540.3	5.4166	8.55376	1.57907	3.16376e-07
Solyc02g084850.3	0.334091	1.51842	4.53434	4.18631e-09
Solyc02g084890.3	1.99487	3.08194	1.54466	0.000840077
Solyc02g085010.1	2.25181	6.2428	2.77156	0.0147911
Solyc02g086300.4	0.530401	1.2013	2.26252	0.032884
Solyc02g086410.3	0.868374	1.85922	2.13972	0.0280975
Solyc02g087350.3	0.421691	3.18334	7.5335	3.68693e-16
Solyc02g087810.3	6.46102	9.86442	1.52668	0.00301351
Solyc02g088090.1	0.881813	2.47187	2.80112	0.000809151
Solyc02g088180.3	0.53119	1.40146	2.63526	0.00128216
Solyc02g088750.2	0.446072	1.19852	2.68306	0.0250806
Solyc02g089610.2	9.01683	14.625	1.6219	3.9204e-09
Solyc02g089640.3	5.29521	9.33769	1.76328	1.15669e-09
Solyc02g089990.1	7.09811	11.1215	1.56675	0.0135944
Solyc02g090360.3	10.0681	24.22	2.40547	1.61874e-66
Solyc02g090690.3	0.851233	2.17804	2.55686	7.49057e-05
Solyc02g090770.1	1.26396	3.8063	3.00982	3.60116e-05
Solyc02g090930.3	8.19963	14.38	1.75364	7.02486e-13
Solyc02g091180.1	0.465437	2.35034	5.04106	2.34804e-05
Solyc02g091250.1	0.739312	2.39869	3.24146	0.0132186
Solyc02g091360.1	5.0893	8.35107	1.64078	0.0165612
Solyc02g091500.1	27.487	54.9693	1.99979	5.84757e-15
Solyc02g092450.3	0.947052	1.46034	1.54141	0.0159386
Solyc02g093070.3	1.92427	4.21255	2.18855	1.15353e-07
Solyc02g093270.4	1.05693	2.2724	2.1489	0.00213902
Solyc02g094000.1	0.442543	4.98096	11.2322	1.23069e-15
Solyc02g150147.1	13.3473	22.7563	1.70488	1.31237e-06
Solyc03g005570.3	3.626	5.90375	1.628	0.000832769
Solyc03g005780.3	14.5726	32.171	2.20755	3.17925e-32
Solyc03g006260.4	10.2831	19.8527	1.93052	3.90843e-32
Solyc03g006360.3	35.2528	58.3758	1.6559	1.2659e-19
Solyc03g007230.4	4.1354	10.4811	2.53411	9.40225e-31
Solyc03g007960.3	0.330809	1.63417	4.92806	1.42118e-06
Solyc03g020040.3	171.461	269.058	1.56921	4.25378e-21
Solyc03g026260.3	7.10283	10.6879	1.50467	0.000744213
Solyc03g026280.3	0.308848	3.5954	11.607	3.70107e-16
Solyc03g031440.4	2.1303	4.01371	1.88369	0.0234921
Solyc03g031600.3	52.4419	87.5165	1.66882	4.67297e-27
Solyc03g031890.3	8.58344	14.6088	1.70189	8.46185e-10
Solyc03g031895.1	0.189119	1.95033	10.2637	0.00580633
Solyc03g031955.1	2.51656	18.0819	7.18272	2.55876e-23
Solyc03g031980.4	0.548492	1.53325	2.79213	1.32026e-07
Solyc03g032020.4	5.4187	9.97296	1.84032	1.06234e-08
Solyc03g034000.3	1.91603	3.06886	1.60136	0.0432287
Solyc03g034320.3	0.799052	1.52707	1.90996	0.0409705
Solyc03g044833.1	68.249	144.915	2.12331	1.34607e-78
Solyc03g046390.1	1.35657	4.58168	3.37565	0.000222205
Solyc03g081190.2	1.29148	3.67216	2.84195	0.0400154
Solyc03g082370.1	1.21006	7.92629	6.54574	2.16458e-09
Solyc03g082530.1	0.0594521	0.956163	15.8334	0.00815647
Solyc03g083730.1	0.42436	1.6347	3.84546	0.000979491
Solyc03g083770.1	274.534	417.911	1.52226	2.38839e-50
Solyc03g083810.4	0	1.7392	1740.2	3.79255e-14
Solyc03g093080.3	1.56959	7.69916	4.90271	7.99575e-32
Solyc03g093110.3	1.3148	5.57961	4.24124	9.9338e-32
Solyc03g093120.5	0.573238	2.44368	4.25725	4.92185e-15
Solyc03g093130.3	1.44184	4.97039	3.44556	8.25249e-15
Solyc03g093540.1	1.13854	5.43119	4.76702	1.59376e-15
Solyc03g093550.1	8.2265	33.5899	4.08276	2.7272e-73
Solyc03g093560.1	7.91976	29.2483	3.69274	3.62694e-54
Solyc03g095370.3	18.3823	28.0027	1.52332	0.00397174
Solyc03g095770.3	14.0248	30.0597	2.14324	3.66145e-28
Solyc03g095970.3	3.95254	6.12406	1.54926	0.00662049
Solyc03g098730.1	8.98106	16.6349	1.85212	1.68584e-09
Solyc03g098760.3	1.70689	8.02332	4.69837	5.03556e-16
Solyc03g098790.3	60.2416	222.19	3.68827	5.15344e-170
Solyc03g110990.1	8.4453	15.0289	1.77947	0.0126869
Solyc03g111080.3	2.1128	5.29616	2.50599	0.0147154
Solyc03g111100.1	1.64286	8.11644	4.93804	8.17407e-35
Solyc03g111140.3	2.7989	4.66828	1.66766	2.36861e-05
Solyc03g111815.1	7.11984	11.2603	1.58145	2.37035e-14
Solyc03g112240.1	0.302797	1.30489	4.29857	0.0190653
Solyc03g112340.1	2.06554	4.15859	2.01283	1.58381e-05
Solyc03g113440.3	1.21144	2.33556	1.92714	0.000603432
Solyc03g113980.3	1.2757	2.44021	1.91213	0.000466239
Solyc03g114750.3	1.35643	2.7315	2.01299	0.00223663
Solyc03g114860.4	4.71222	7.19886	1.52759	0.00176792
Solyc03g115230.3	8.1504	13.4908	1.65516	2.26309e-12
Solyc03g115370.3	2.90604	4.42095	1.52112	2.86167e-05
Solyc03g116610.3	2.76457	4.20258	1.51997	0.0431387
Solyc03g116890.3	1.36413	6.42486	4.70714	5.80045e-23
Solyc03g116950.2	0.333992	1.39317	4.1618	0.00138957
Solyc03g116960.4	0	1.15012	1151.12	0.00196078
Solyc03g117980.3	6.22553	11.1159	1.78541	1.26897e-21
Solyc03g118470.4	8.19712	24.1957	2.9515	4.36802e-56
Solyc03g118810.1	39.0109	80.0483	2.05192	1.52572e-37
Solyc03g119250.4	3.4603	6.94629	2.00713	1.16948e-12
Solyc03g123460.4	3.6578	6.76499	1.84924	0.00107115
Solyc03g123540.3	3.86684	6.91446	1.78794	0.00240781
Solyc03g123620.4	28.8003	44.1141	1.53171	1.17079e-30
Solyc03g124110.2	0.237783	2.51016	10.5165	7.3343e-16
Solyc03g150138.1	0.0223358	1.85991	79.7449	3.55924e-18
Solyc04g005250.4	1.24486	2.24758	1.80484	0.000719177
Solyc04g005380.3	3.55817	7.50678	2.10942	1.2018e-10
Solyc04g005480.1	25.3878	50.1737	1.97625	7.94851e-16
Solyc04g005550.2	0.817311	1.87642	2.29426	4.43066e-09
Solyc04g007330.3	1.63898	2.53624	1.54712	0.0178386
Solyc04g007500.1	6.6399	12.675	1.90878	1.51248e-05
Solyc04g007580.1	0.469539	2.98297	6.3416	8.40613e-08
Solyc04g007690.3	1.92349	2.95605	1.53653	0.00516254
Solyc04g007825.2	7.20298	14.7251	2.04416	2.02166e-10
Solyc04g009440.3	1.54058	2.76322	1.79311	0.0148882
Solyc04g009850.4	0.759831	1.79401	2.35928	0.013372
Solyc04g009860.4	0.900206	3.74538	4.15707	4.44107e-17
Solyc04g010250.3	4.53214	7.70854	1.70071	1.62049e-09
Solyc04g014520.1	1.76491	3.07282	1.74065	0.0224287
Solyc04g039870.3	2.11913	4.35042	2.05243	0.0347993
Solyc04g050170.4	1.07468	1.70275	1.58388	0.00282961
Solyc04g050620.3	3.37404	6.83425	2.02523	2.01699e-10
Solyc04g054500.3	31.4619	51.7922	1.64617	1.99355e-18
Solyc04g054690.3	1.56237	3.09057	1.97751	4.48719e-06
Solyc04g055090.1	2.15979	3.75132	1.73655	0.00266804
Solyc04g056713.1	0.29696	13.5533	45.4901	7.93577e-88
Solyc04g057790.1	0	1.4949	1495.9	1.6041e-05
Solyc04g071030.1	4.77234	11.0346	2.31192	9.26402e-20
Solyc04g071340.5	0.744738	1.36828	1.83614	0.0167937
Solyc04g071480.1	19.2938	34.8754	1.80755	1.47934e-21
Solyc04g072000.4	0.730901	1.54513	2.11249	0.0353601
Solyc04g074420.1	3.30717	11.9913	3.62505	1.28865e-07
Solyc04g074430.2	18.3196	54.9847	3.00131	1.9869e-34
Solyc04g074440.1	2.94661	12.5022	4.2418	7.93746e-38
Solyc04g074450.1	8.20935	24.435	2.97624	2.29886e-52
Solyc04g074470.1	0.909855	1.96396	2.15727	0.0139988
Solyc04g076010.3	4.01326	7.69876	1.9181	7.89743e-07
Solyc04g077010.4	1.26047	2.06751	1.63976	0.000505291
Solyc04g077740.1	0.368634	1.00692	2.72679	0.0201516
Solyc04g077980.1	2.28516	19.3071	8.44567	7.60699e-84
Solyc04g078670.3	3.33587	5.28666	1.58462	0.0236297
Solyc04g078900.3	2.53623	4.2667	1.68203	0.000185963
Solyc04g079250.3	4.79148	10.7082	2.23459	2.6498e-13
Solyc04g079360.1	3.53837	12.3851	3.49953	1.73052e-22
Solyc04g079450.4	0.0488794	0.589229	11.8331	0.000351712
Solyc04g079730.1	3.09944	4.85571	1.56646	0.00299218
Solyc04g079860.1	3.35058	6.99479	2.08731	0.000311257
Solyc04g080720.4	11.2977	17.4739	1.54663	1.57233e-07
Solyc04g081530.1	3.01433	6.24774	2.07232	0.0273324
Solyc04g081660.3	20.479	32.316	1.57798	6.96939e-05
Solyc04g081670.4	12.5326	21.8023	1.73959	9.55273e-05
Solyc04g081675.1	3.26302	5.24512	1.60725	2.52434e-06
Solyc04g081690.2	12.8569	21.6231	1.68178	5.56655e-10
Solyc04g081700.3	0.559431	28.0017	49.9663	5.13884e-48
Solyc04g082200.2	35.1748	55.813	1.58671	1.59897e-16
Solyc04g082910.1	0.0434589	4.68247	105.344	2.02233e-26
Solyc04g082960.1	0.388095	2.85841	7.34887	4.02901e-05
Solyc04g150164.1	2.83796	4.49006	1.58194	0.00295389
Solyc05g005260.3	20.5593	40.8459	1.98669	1.58956e-30
Solyc05g005670.1	0.834037	1.55117	1.8588	0.0046246
Solyc05g006220.3	5.30427	8.85075	1.66848	9.80836e-06
Solyc05g006390.1	2.37653	8.19624	3.4478	3.75613e-06
Solyc05g007470.4	1.3966	3.03687	2.17364	4.8666e-07
Solyc05g008210.4	1.07473	3.11234	2.89416	2.96715e-05
Solyc05g009050.3	4.7567	7.86719	1.65378	3.07646e-08
Solyc05g009480.1	1.20755	3.0232	2.50233	0.0248987
Solyc05g009790.1	2.84851	5.71527	2.00606	2.49543e-08
Solyc05g012950.3	2.44828	4.04649	1.65252	0.0253966
Solyc05g013010.3	0.817559	1.46713	1.79356	0.0388955
Solyc05g015370.3	0.131019	1.09312	8.28761	0.000392647
Solyc05g016180.3	4.79107	9.14384	1.90833	0.00488233
Solyc05g016470.1	0	9.26115	9262.15	1.71723e-09
Solyc05g024160.3	1.88933	3.4382	1.81937	0.000596331
Solyc05g024230.3	0.310168	24.9142	80.0701	3.02888e-30
Solyc05g050360.3	2.75218	4.44314	1.61419	7.55875e-05
Solyc05g051660.1	6.61098	12.2633	1.85487	2.72127e-07
Solyc05g052040.1	3.85564	14.2135	3.68572	5.37811e-41
Solyc05g052550.1	37.2502	82.7494	2.22142	7.21564e-27
Solyc05g052560.1	42.6522	131.267	3.07755	1.505e-46
Solyc05g052570.3	27.5073	65.9014	2.39573	1.26215e-101
Solyc05g052980.4	15.6422	35.4089	2.26359	2.64941e-74
Solyc05g053010.1	5.84039	9.50491	1.62734	2.65924e-08
Solyc05g054010.4	1.41809	2.20081	1.55157	0.00616934
Solyc05g055020.4	11.4937	17.4536	1.51849	9.03313e-08
Solyc05g055080.2	0	1.34369	1344.69	0.000225017
Solyc05g055840.4	1.2775	2.26318	1.77097	0.00368841
Solyc05g056460.4	28.0634	42.3639	1.50956	1.66012e-15
Solyc05g056490.4	17.8664	28.8135	1.61269	4.68532e-15
Solyc05g150116.1	7.71594	12.1917	1.57999	1.11762e-07
Solyc06g005000.3	1.34435	2.79196	2.07601	1.74474e-05
Solyc06g005170.3	10.3137	20.6949	2.00645	1.1595e-31
Solyc06g005650.2	31.4634	58.1629	1.84856	2.45663e-34
Solyc06g006010.3	1.04073	1.77029	1.70034	0.00183713
Solyc06g007190.4	1.20172	4.08345	3.39602	1.30922e-10
Solyc06g008057.1	0	26.4654	26466.4	3.94039e-55
Solyc06g008590.3	0.554733	1.26895	2.28518	0.0214768
Solyc06g008620.1	2.33376	3.61965	1.55076	0.0121225
Solyc06g009140.3	2.91127	10.8662	3.73153	2.73129e-25
Solyc06g009810.4	1.96486	26.8989	13.6835	3.92461e-52
Solyc06g011575.1	8.81474	15.6593	1.77641	0.00071052
Solyc06g035700.1	0.559086	3.72237	6.64786	1.39732e-10
Solyc06g035810.1	0.686161	7.65239	11.1377	4.52914e-14
Solyc06g036460.4	1.07566	2.56903	2.38704	0.0236469
Solyc06g049020.1	11.4557	24.2734	2.11879	3.86957e-16
Solyc06g050340.3	12.3424	26.9375	2.18241	3.59313e-14
Solyc06g051620.3	1.96382	2.95144	1.50265	0.0200704
Solyc06g051940.4	0.58101	3.59191	6.17327	2.01313e-37
Solyc06g053950.3	2.60292	5.22125	2.00553	0.0376385
Solyc06g059710.3	0.927744	2.28642	2.46292	6.25039e-06
Solyc06g059870.1	175.555	264.434	1.50627	7.59604e-11
Solyc06g060110.3	4.11164	7.02277	1.70785	4.71469e-08
Solyc06g060675.1	3.74603	5.9825	1.59686	0.0377733
Solyc06g060680.2	2.02806	3.46924	1.71027	0.0243069
Solyc06g060690.3	2.89522	6.91537	2.38807	7.09306e-10
Solyc06g060700.1	2.51561	6.44235	2.56033	0.00283728
Solyc06g060870.1	0.90823	1.82633	2.00975	0.0138947
Solyc06g062310.3	4.7284	7.66024	1.61992	0.0148717
Solyc06g065820.3	0.707268	1.72751	2.44048	0.0140879
Solyc06g066240.4	5.17421	8.72624	1.68636	1.27196e-07
Solyc06g066370.4	3.57029	10.1768	2.8499	4.15829e-36
Solyc06g068460.3	3.69496	10.79	2.91967	1.56919e-37
Solyc06g068570.4	0.880083	2.00795	2.28009	0.000359068
Solyc06g069550.1	2.0454	3.19656	1.56253	0.0337197
Solyc06g071570.3	0.389482	0.733611	1.88129	0.0286606
Solyc06g071780.4	4.31912	6.92046	1.60214	0.00279044
Solyc06g071810.1	2.05397	4.01583	1.95469	7.74503e-06
Solyc06g073050.2	11.578	22.5891	1.95095	6.15944e-41
Solyc06g073080.4	0.477645	1.00631	2.1045	0.0340592
Solyc06g073830.1	0.159928	1.05634	6.57029	0.032199
Solyc06g073850.1	4.80587	16.0449	3.33813	1.32824e-09
Solyc06g073940.4	1.93757	3.59969	1.85739	0.000527915
Solyc06g074030.1	6.1029	30.7933	5.04502	1.20571e-61
Solyc06g074620.3	0.802935	2.87877	3.58209	5.56866e-08
Solyc06g075500.4	1.23586	2.13925	1.73039	0.00692662
Solyc06g075520.3	0.102372	0.968423	9.378	0.000505633
Solyc06g075690.3	3.34684	6.64088	1.98393	7.04151e-05
Solyc06g075780.3	0.545951	2.46438	4.50749	0.00386991
Solyc06g076020.3	12.7926	19.3453	1.51219	3.70107e-16
Solyc06g076080.3	0.674305	9.12727	13.5172	7.06612e-13
Solyc06g076920.3	1.02182	2.26674	2.21713	0.000459357
Solyc06g082440.1	0.453258	2.3759	5.2325	3.99887e-12
Solyc06g084170.3	0.570991	1.8019	3.15197	0.0035304
Solyc06g150133.1	6.83111	10.4538	1.53025	2.66034e-07
Solyc07g006220.2	56.7163	93.6537	1.65125	7.71371e-44
Solyc07g006280.3	31.2748	60.44	1.93252	5.1397e-51
Solyc07g006370.1	3.43625	5.39583	1.5701	0.000463815
Solyc07g006570.4	3.9754	8.5356	2.14682	1.35617e-05
Solyc07g006770.2	0.587625	1.10404	1.87733	0.00400919
Solyc07g006890.1	3.42306	8.61708	2.51692	2.03244e-21
Solyc07g007130.1	7.81137	24.9749	3.19696	1.36299e-31
Solyc07g007170.3	1.95339	4.51938	2.31294	7.20244e-07
Solyc07g007720.4	0	4.23177	4232.77	0.00864743
Solyc07g007770.2	1.70568	9.8206	5.7548	8.44255e-13
Solyc07g007800.3	2.90823	4.43301	1.52412	0.0118913
Solyc07g008205.1	4.02818	7.36248	1.82754	0.00976294
Solyc07g021630.3	1.5242	3.34465	2.19358	0.000493592
Solyc07g026710.3	0.287867	2.70176	9.35643	2.96715e-05
Solyc07g038120.1	2.07684	3.67442	1.76886	0.00254239
Solyc07g040960.1	5.07809	44.7905	8.8188	0
Solyc07g042170.3	65.4949	98.5216	1.50425	4.80707e-23
Solyc07g043120.1	1.36693	2.35429	1.72178	0.0410807
Solyc07g045140.4	0.882268	2.60892	2.95484	1.56018e-15
Solyc07g049600.4	0.173883	5.24129	29.9759	4.6434e-64
Solyc07g052010.3	3.46468	5.64854	1.63014	0.00635204
Solyc07g052020.2	3.25845	6.38493	1.9592	0.0232797
Solyc07g052870.2	2.48935	4.80638	1.9304	0.0345054
Solyc07g053100.4	0.985624	1.90989	1.93679	0.000480069
Solyc07g053120.4	0.967615	1.59924	1.65209	0.00792856
Solyc07g053200.4	1.1657	2.80714	2.40692	0.00284403
Solyc07g053230.3	0.0665231	1.10223	16.3386	3.04e-08
Solyc07g053740.1	30.1112	83.3551	2.76818	1.63463e-94
Solyc07g054220.1	1.67435	3.2805	1.95869	0.00266804
Solyc07g054310.3	16.4412	30.4883	1.85433	2.67492e-06
Solyc07g054370.3	3.66279	5.61052	1.53162	0.00110721
Solyc07g054780.1	22.6141	37.4595	1.65644	0.00709505
Solyc07g054940.2	0.688904	1.80047	2.61119	0.000504238
Solyc07g056000.2	0.469048	3.98222	8.47407	9.99053e-31
Solyc07g056570.1	1.08092	5.41211	5.00322	2.49815e-49
Solyc07g062480.2	2.4333	6.44232	2.64689	1.35442e-08
Solyc07g063410.3	0.415744	1.0905	2.61911	0.00578817
Solyc07g064820.1	1.95089	3.54503	1.81671	0.000719177
Solyc08g005560.3	2.02428	3.05907	1.51094	0.0101069
Solyc08g005610.3	4.35601	7.92299	1.81868	1.61943e-11
Solyc08g005670.2	1.62736	2.91484	1.79066	0.000287185
Solyc08g005720.4	2.26952	3.84574	1.69421	2.73975e-05
Solyc08g006410.4	3.24868	5.15294	1.58598	0.00051427
Solyc08g006520.1	1.61759	3.43666	2.12386	0.0202759
Solyc08g006850.4	0.797617	3.4697	4.34589	4.15985e-12
Solyc08g007230.3	0.450227	1.41569	3.13963	0.0307673
Solyc08g007640.1	4.88142	8.0388	1.64669	0.0149003
Solyc08g007800.3	2.08307	3.33126	1.59892	0.00032161
Solyc08g008280.3	1.83961	4.11724	2.23743	2.33031e-08
Solyc08g008370.3	10.9034	33.9963	3.11775	1.86384e-113
Solyc08g013900.3	1.26961	2.12935	1.67664	0.00059251
Solyc08g013950.1	0.0149002	2.2785	143.363	5.01829e-09
Solyc08g016150.1	3.43814	7.76695	2.25869	0.00266698
Solyc08g016310.3	0.472787	1.14955	2.42841	0.00132374
Solyc08g023645.1	6.22916	60.6066	9.7281	4.06363e-116
Solyc08g023660.3	0.657638	1.54501	2.34729	0.0235215
Solyc08g028970.3	3.54126	5.54806	1.56653	0.0175917
Solyc08g036640.3	0.312064	2.64835	8.46264	7.92178e-08
Solyc08g036660.4	0.616547	3.43499	5.56392	2.41933e-06
Solyc08g041860.1	68.0236	131.859	1.93841	1.77567e-49
Solyc08g059700.2	15.2723	52.6027	3.44416	2.46096e-117
Solyc08g062330.3	1.14945	2.25918	1.9646	0.000587596
Solyc08g062680.1	2.9818	6.56079	2.19987	0.00675772
Solyc08g062690.2	3.91328	10.8856	2.78125	1.00287e-13
Solyc08g062930.3	0.0900305	1.07051	11.7709	9.55289e-08
Solyc08g065610.3	3.71551	5.96884	1.6063	1.55102e-06
Solyc08g068600.3	0.801851	2.73447	3.4072	1.11272e-07
Solyc08g068665.1	1.0213	1.92475	1.88373	0.0027927
Solyc08g074490.4	1.24702	2.2444	1.79918	0.0283933
Solyc08g075150.3	5.52451	9.50729	1.7208	3.88703e-12
Solyc08g075560.1	2.80783	78.7065	28.0214	3.98748e-115
Solyc08g076730.4	3.91523	7.30791	1.86631	8.12268e-06
Solyc08g076860.3	5.29795	9.85691	1.86035	1.58946e-11
Solyc08g076870.1	3.5516	6.22025	1.75118	0.00217387
Solyc08g076930.1	22.6734	36.2242	1.59763	4.58937e-28
Solyc08g076970.3	45.6686	81.4525	1.78354	1.182e-56
Solyc08g078190.2	2.32172	15.0893	6.49679	2.20154e-67
Solyc08g078510.3	3.815	6.61544	1.73387	1.00176e-06
Solyc08g078780.2	1.26913	2.39997	1.89032	0.000439478
Solyc08g079150.1	2.87393	6.74843	2.34769	0.0126869
Solyc08g079430.3	0.733906	1.27263	1.73305	0.0192708
Solyc08g079700.3	67.6912	121.34	1.79254	3.05734e-33
Solyc08g079880.2	1.46342	2.40648	1.64399	0.00330604
Solyc08g080290.4	0.513723	1.31032	2.54762	0.0224876
Solyc08g080430.2	0.804341	1.54024	1.91378	0.0357609
Solyc08g080540.3	2.26812	4.79207	2.11231	9.65725e-08
Solyc08g081550.4	2.57035	6.29093	2.44693	7.38603e-18
Solyc08g082090.1	38.3711	69.0651	1.7999	1.22067e-15
Solyc08g082160.3	2.10158	3.86928	1.84073	0.00759352
Solyc08g082190.3	3.40506	6.38986	1.87632	4.6536e-05
Solyc08g082790.3	5.18265	8.23427	1.5887	0.0272223
Solyc08g083050.1	12.8607	23.6664	1.84013	5.31033e-11
Solyc08g083500.2	0.0977681	1.05662	10.7081	6.35077e-08
Solyc09g005940.4	1.26926	2.09661	1.65132	0.00732661
Solyc09g008670.3	3.50482	6.58262	1.87791	4.63758e-09
Solyc09g009250.3	2.68055	4.29993	1.6039	0.00348725
Solyc09g010980.1	6.81093	13.1259	1.92704	0.0415772
Solyc09g011650.4	1.15254	2.25248	1.95354	0.0475521
Solyc09g011710.4	2.32363	3.6685	1.57853	0.0307739
Solyc09g011860.4	1.63334	2.62883	1.60911	0.00597168
Solyc09g014610.4	1.74138	4.01309	2.3038	7.56211e-12
Solyc09g014990.4	1.03551	1.89499	1.8292	0.00510316
Solyc09g015770.3	10.9473	34.0288	3.10822	1.14949e-84
Solyc09g018220.3	0.75548	1.47478	1.95086	0.00334494
Solyc09g055990.2	3.16682	6.37475	2.01266	0.0242887
Solyc09g056450.4	9.35556	14.8528	1.58753	4.99803e-14
Solyc09g059400.4	0.281131	1.00975	3.58257	0.0449472
Solyc09g059430.3	0.564907	1.1815	2.08956	0.0371253
Solyc09g059475.1	1.36796	5.22484	3.81738	5.03926e-15
Solyc09g059670.4	0.895419	1.47549	1.6471	0.02045
Solyc09g064247.1	0.949359	2.27683	2.39681	3.70691e-06
Solyc09g064750.2	0.698587	58.9838	84.3137	7.19816e-181
Solyc09g064820.1	0.123343	1.54143	12.4046	2.89176e-10
Solyc09g065260.2	0.456404	1.46512	3.20531	0.0256692
Solyc09g065850.4	8.53403	15.6123	1.82932	1.3005e-07
Solyc09g072750.2	455.998	751.218	1.64741	6.93694e-40
Solyc09g074570.1	0.37599	1.82502	4.8437	0.00977663
Solyc09g075680.1	2.35274	4.89979	2.08213	4.7387e-05
Solyc09g075890.3	7.87456	13.1253	1.66671	5.46273e-05
Solyc09g082700.2	1.2097	2.26409	1.87089	0.0263852
Solyc09g082870.3	0.9816	2.51905	2.56467	1.16765e-13
Solyc09g084460.3	7.40132	14.6748	1.9826	8.12832e-06
Solyc09g084490.4	14.2322	26.9199	1.89142	1.59311e-05
Solyc09g089490.4	0.418898	1.48843	3.54714	0.0400758
Solyc09g089500.3	14.2688	50.2993	3.52494	1.1566e-37
Solyc09g089520.4	0.272061	2.1077	7.72244	7.59752e-06
Solyc09g089530.3	15.8676	58.0989	3.66132	3.57515e-38
Solyc09g090130.3	7.24572	12.4295	1.71532	8.0078e-09
Solyc09g090500.3	2.9251	4.88339	1.66925	0.000963662
Solyc09g091550.3	23.361	35.4025	1.51543	6.97497e-16
Solyc09g091700.4	0.5913	1.62952	2.75286	0.00194379
Solyc09g092040.3	3.44933	43.5813	12.6313	7.29198e-241
Solyc09g092725.1	3.25588	6.26088	1.92266	1.37704e-06
Solyc09g092760.2	84.2989	131.165	1.55595	2.248e-26
Solyc09g150134.1	0.432015	1.18506	2.73907	0.00662445
Solyc10g005320.3	2.28219	5.89027	2.58029	1.07323e-12
Solyc10g006130.1	28.2006	54.8661	1.94553	1.52497e-30
Solyc10g006590.3	0.533633	1.96941	3.68555	0.000228216
Solyc10g006660.3	9.2007	27.367	2.97423	9.10219e-46
Solyc10g006700.1	12.1934	63.3408	5.19433	1.7109e-85
Solyc10g007870.3	3.76368	7.63517	2.02837	2.33898e-05
Solyc10g008350.4	14.8275	25.3921	1.71246	8.51674e-08
Solyc10g008400.1	5.10208	10.2077	2.00049	0.00011419
Solyc10g008930.1	7.23393	12.1085	1.67375	0.000208528
Solyc10g009110.1	3.90906	11.4003	2.91589	5.23094e-16
Solyc10g009120.2	0.652019	3.0806	4.71901	0.0146531
Solyc10g009550.3	3.24569	6.81772	2.10021	1.01599e-11
Solyc10g011730.3	8.98453	15.9342	1.77343	3.11258e-05
Solyc10g011740.3	15.6176	27.4016	1.75448	2.65545e-17
Solyc10g011910.4	0.19954	0.988707	4.93521	0.000389229
Solyc10g018560.2	0.056588	1.02711	17.8528	1.97101e-05
Solyc10g039210.4	3.22074	4.84748	1.50492	0.00705291
Solyc10g049630.2	2.99346	6.70593	2.23978	5.25926e-09
Solyc10g050325.2	0.09457	0.527792	5.53304	0.0170469
Solyc10g050970.1	0.368507	2.34738	6.35545	4.31693e-07
Solyc10g055740.2	1.16416	2.53876	2.17975	8.85851e-05
Solyc10g074740.2	10.2847	18.1061	1.76041	6.92336e-08
Solyc10g074850.3	0.265115	2.7636	10.3887	2.96841e-08
Solyc10g075070.3	41.2431	63.8671	1.54854	2.74901e-07
Solyc10g075110.2	43.9708	99.4475	2.26164	2.02218e-39
Solyc10g076570.2	0.54272	1.26657	2.33129	0.0106572
Solyc10g076740.3	2.95131	5.08933	1.72418	0.0393662
Solyc10g077130.1	39.4487	69.7354	1.76773	1.68394e-26
Solyc10g079150.3	0.949639	3.91274	4.11696	3.69248e-10
Solyc10g080620.1	1.8544	10.8581	5.85272	3.10586e-08
Solyc10g080670.2	0.78069	2.08164	2.66428	0.000282713
Solyc10g081040.1	15.3941	51.855	3.36834	4.23814e-79
Solyc10g081570.3	5.51514	16.6149	3.01223	1.63401e-18
Solyc10g081980.2	2.13443	12.6043	5.90291	1.09658e-21
Solyc10g083940.1	1.68965	2.76667	1.63704	0.00952365
Solyc10g084000.3	2.21645	4.11745	1.85729	0.000510054
Solyc10g084020.1	2.52469	10.0716	3.98807	2.60395e-12
Solyc10g084880.3	0.17762	2.22839	12.4812	7.99717e-22
Solyc10g085420.3	3.61518	9.02879	2.49705	7.74432e-11
Solyc10g085700.1	0.245117	4.5764	18.5985	1.15606e-28
Solyc10g086280.2	6.9148	20.8589	3.01627	1.30946e-47
Solyc10g086690.3	3.13021	6.41787	2.04996	1.05064e-07
Solyc10g150122.1	2.1067	4.5262	2.14794	5.6366e-07
Solyc11g007410.3	0.903381	1.72162	1.90475	0.0150438
Solyc11g010250.1	5.68393	24.2253	4.26151	3.56041e-27
Solyc11g010330.3	2.77874	4.37403	1.5739	0.00851489
Solyc11g010390.1	12.3848	26.9152	2.17315	3.70656e-14
Solyc11g010500.1	19.6692	30.7221	1.56191	2.76847e-12
Solyc11g010670.1	22.7481	36.2565	1.5938	0.00719222
Solyc11g017470.2	2.33071	3.86388	1.65753	0.000723341
Solyc11g018680.1	4.37539	7.09934	1.62242	0.00177822
Solyc11g018690.2	3.65517	6.23745	1.70628	0.000450463
Solyc11g020230.1	2.901	4.87089	1.67881	1.00025e-06
Solyc11g020570.1	0.987396	3.44293	3.48436	1.55179e-05
Solyc11g021360.3	15.148	137.686	9.08887	8.78026e-274
Solyc11g040085.1	6.4717	11.0575	1.70848	0.0272868
Solyc11g042740.2	0.0634223	4.55895	70.7822	2.12846e-05
Solyc11g056620.3	1.14876	1.87242	1.6294	0.0370588
Solyc11g056670.2	0.405412	1.03428	2.54737	0.0400853
Solyc11g062400.2	1.18512	2.02748	1.71018	0.0340184
Solyc11g065380.2	24.3557	64.2179	2.6366	1.46148e-67
Solyc11g067270.1	1.57733	2.5339	1.60606	0.041724
Solyc11g068530.1	0.695148	2.15247	3.09341	0.000712423
Solyc11g068710.3	1.55166	3.14308	2.02496	0.0125536
Solyc11g071430.1	1.46969	2.53211	1.72239	2.55436e-05
Solyc11g071740.2	0.589316	4.49811	7.62153	1.07502e-17
Solyc11g073010.1	0.807212	1.57927	1.95527	0.0140095
Solyc11g073055.1	0	1.82828	1829.28	3.53107e-06
Solyc11g073075.1	0.850845	5.65404	6.63858	2.97589e-18
Solyc12g005340.3	9.02029	18.2059	2.01822	3.5622e-24
Solyc12g005450.1	0.197811	0.855309	4.30715	0.00230145
Solyc12g006280.3	0.680761	1.87283	2.74852	0.0149937
Solyc12g008660.1	3.67684	6.86307	1.86633	5.47739e-08
Solyc12g009000.1	1.38489	9.58602	6.91758	1.33286e-65
Solyc12g009220.2	38.1227	66.5998	1.74696	5.32501e-23
Solyc12g009240.1	2.66745	24.6383	9.23357	5.54078e-91
Solyc12g009520.2	0.796604	1.68132	2.10921	0.000826893
Solyc12g009800.3	3.47041	6.90022	1.98801	9.77749e-14
Solyc12g010420.1	1.35474	12.7125	9.37755	1.71161e-11
Solyc12g010430.1	7.31113	11.3761	1.55592	0.0251407
Solyc12g010440.3	3.15666	5.01965	1.58999	0.000631209
Solyc12g010540.1	13.8841	26.2267	1.88891	4.13211e-27
Solyc12g010800.2	4.72783	11.4368	2.41875	4.39928e-18
Solyc12g011230.1	0	17.6713	17672.3	2.11173e-25
Solyc12g017240.2	0.412634	1.91408	4.62988	3.16376e-07
Solyc12g035400.2	0.449873	1.16706	2.59067	0.00262507
Solyc12g038090.1	2.22324	24.2304	10.8942	4.90219e-24
Solyc12g038800.1	0.118316	1.35822	11.3917	0.00773458
Solyc12g039080.3	0.110231	0.488806	4.40349	0.016676
Solyc12g042090.1	6.28469	54.9134	8.73641	6.09984e-19
Solyc12g042110.3	11.9918	24.3378	2.02946	2.17813e-09
Solyc12g042120.3	7.89784	16.1972	2.0507	1.12767e-10
Solyc12g044190.3	0.0378522	0.177583	4.59647	0.00113253
Solyc12g056390.1	6.99523	13.1939	1.886	3.38269e-08
Solyc12g056710.3	2.40713	4.17209	1.73292	0.00874963
Solyc12g056980.1	4.63541	7.59267	1.63783	0.000207343
Solyc12g057020.2	1.02943	2.34733	2.27899	0.0404737
Solyc12g062200.1	0.172589	3.33014	19.1898	4.69332e-11
Solyc12g062800.1	0.0749879	1.47932	19.481	0.0195587
Solyc12g088190.2	1.40851	2.24921	1.59645	0.0141789
Solyc12g088400.1	0.730085	3.36763	4.60771	0.0017963
Solyc12g088930.1	2.03864	3.5041	1.71849	0.0148507
Solyc12g089130.2	0.494037	1.37474	2.77907	0.00340624
Solyc12g094385.1	2.04022	3.69516	1.81076	0.0167937
Solyc12g097000.2	9.86619	18.1366	1.83817	4.94607e-08
Solyc12g099465.1	1.94877	4.47933	2.29788	0.00314541
Solyc12g099500.2	2.99316	9.03242	3.01701	3.04138e-07
Solyc12g099600.2	8.44471	13.3679	1.58292	6.22363e-11
Solyc12g100270.2	0.961692	1.83672	1.90893	0.00431365
Solyc01g006390.2	166.384	86.9455	0.522564	9.03569e-58
Solyc01g006660.3	5.29654	3.40187	0.642349	7.49057e-05
Solyc01g093965.2	5.2377	1.49676	0.285904	8.20749e-17
Solyc01g102960.3	35.2105	14.4962	0.411717	1.35798e-33
Solyc01g109690.1	1.53647	0.0465527	0.0309292	0.0455215
Solyc01g111070.3	1.04	0.481032	0.463046	0.0408436
Solyc02g067230.3	1.46064	0.654713	0.448613	0.00047542
Solyc02g081340.3	3.36837	1.54607	0.459158	0.011814
Solyc02g085020.4	1.02859	0.34891	0.339852	0.000298179
Solyc02g089030.1	9.51078	5.46666	0.57483	0.0349324
Solyc02g089200.4	1.52899	0.765182	0.500775	0.0429263
Solyc03g006030.4	13.5816	6.36849	0.468945	1.12044e-53
Solyc03g006400.3	19.9094	13.1772	0.661876	7.60318e-17
Solyc03g006410.3	3.56546	0.510533	0.143429	3.26314e-18
Solyc03g006880.3	6.07175	3.25726	0.536538	5.16332e-08
Solyc03g006910.3	1.12668	0.419004	0.372448	0.0251813
Solyc03g006960.4	3.5608	1.899	0.533438	1.21391e-05
Solyc03g031560.4	13.0651	8.33212	0.637766	7.3565e-08
Solyc03g058910.3	2.74468	0.463737	0.169261	9.7768e-12
Solyc03g093140.3	5.93826	3.91524	0.659381	2.07212e-05
Solyc03g095780.3	5.77104	3.16282	0.548128	0.00426621
Solyc03g098010.3	1.14673	0.44676	0.390126	0.0405808
Solyc03g098720.3	10.7494	5.77229	0.537032	3.0806e-05
Solyc03g113930.3	5.00311	2.25908	0.451646	0.0113194
Solyc03g121100.4	5.78259	2.6944	0.466042	1.70907e-05
Solyc04g008330.1	21.0168	11.6968	0.556567	3.56196e-16
Solyc04g008400.1	4.06947	2.64461	0.649951	8.881e-07
Solyc04g014830.3	4.38285	2.87387	0.655786	0.000244588
Solyc04g040020.1	1.80534	0.0743609	0.0417203	0.0145558
Solyc04g074000.3	1.07082	0.654929	0.611978	0.0268663
Solyc05g014280.4	11.4225	4.49359	0.39345	4.45639e-15
Solyc05g042010.1	1.64919	0.394593	0.239725	0.00640351
Solyc05g047590.4	10.7322	6.31964	0.588888	3.01253e-06
Solyc05g055970.4	1.08847	0.462473	0.42541	0.0328165
Solyc05g056400.3	1.71185	1.04415	0.610184	0.045877
Solyc06g073750.4	1.55553	0.595763	0.383394	0.000495587
Solyc06g076520.1	322.095	206.822	0.642115	6.41586e-35
Solyc06g076560.2	64.0006	20.0396	0.313126	2.58523e-63
Solyc06g083270.3	56.5731	35.551	0.628415	2.65013e-27
Solyc07g049560.3	6.61129	3.91875	0.592797	4.404e-06
Solyc07g054580.3	4.72373	3.06699	0.649349	0.000144502
Solyc07g055840.3	2.03176	0.859305	0.423219	1.18768e-05
Solyc07g062500.3	9.30669	3.77103	0.40526	1.37402e-34
Solyc07g062530.3	1.01342	0.622406	0.614542	0.0398598
Solyc08g006860.3	1.96488	0.515775	0.262872	0.000103008
Solyc08g008480.4	4.74453	3.09859	0.653161	0.0381481
Solyc08g062340.3	7.44115	3.69215	0.496248	2.25844e-06
Solyc08g062437.1	143.093	57.4439	0.401449	4.71914e-69
Solyc08g066890.4	7.10831	4.1146	0.578903	3.4116e-08
Solyc08g074682.1	1.9935	1.14248	0.573318	0.0432825
Solyc08g082590.3	3.62453	2.34983	0.648411	0.000658964
Solyc08g082680.3	1.14192	0.462108	0.405197	0.0455215
Solyc09g007270.3	20.1246	12.5088	0.621584	5.1708e-11
Solyc09g011080.3	35.3311	21.969	0.621814	3.48833e-24
Solyc09g015000.4	37.3697	22.5023	0.602163	1.37878e-18
Solyc09g055830.1	6.7334	3.72185	0.552811	0.0158397
Solyc09g065800.4	2.2189	1.33079	0.599934	0.0165612
Solyc09g082810.3	8.84983	5.48664	0.620015	0.04738
Solyc09g090760.4	1.56752	0.988801	0.631043	0.0172577
Solyc09g091090.2	2.13797	1.16159	0.543527	0.0161865
Solyc09g098610.2	1.08393	0.537461	0.496311	0.022577
Solyc10g008120.4	10.4344	5.21652	0.499985	4.76889e-15
Solyc10g052603.1	0.209727	0	0.00474547	0.0139368
Solyc10g055375.1	2.51629	1.58938	0.631785	0.013225
Solyc10g076410.1	10.1933	6.22252	0.61049	0.00167416
Solyc10g085870.1	1.10455	0.673184	0.609816	0.0492215
Solyc11g020330.1	5.05521	2.12911	0.421285	0.00636128
Solyc11g042630.3	2.52894	1.34769	0.533092	0.0335341
Solyc12g005795.1	3.987	1.62872	0.408656	0.000271083
Solyc12g088170.2	6.6928	3.80414	0.568457	1.73097e-07
Solyc12g096480.1	8.61557	5.10834	0.592967	0.00569464
Solyc12g096790.1	10.6899	5.45367	0.510215	1.77302e-05
Solyc12g098590.3	4.81141	2.22544	0.462646	8.25152e-08

## Sheet: ST024 and stm3 tm3cr
Supplementary Table 3. Table S3. Differentially expressed genes stm3 tm3cr-1 compared with ST024 in reproductive meristematic tissues.
Gene	ST024	stm3 tm3cr	Fold Change(stm3 tm3cr/ ST024)	p-value
Solyc01g005470.3	4.44125	7.43558	1.67406	0.00334026
Solyc01g005870.3	0.55692	2.12233	3.8058	1.22378e-14
Solyc01g006300.3	0.218473	0.667556	3.04619	0.0450232
Solyc01g007010.2	2.20778	3.95097	1.7892	0.00172794
Solyc01g007020.4	1.92437	4.028	2.09259	1.6134e-06
Solyc01g007070.3	4.52457	8.38725	1.85352	1.99728e-14
Solyc01g007220.4	2.20504	3.72355	1.68834	0.0094056
Solyc01g007980.4	3.32648	5.39755	1.62241	2.91109e-06
Solyc01g008800.3	1.72972	3.01514	1.7427	1.03076e-09
Solyc01g009160.2	3.12162	6.95382	2.22724	3.09858e-10
Solyc01g044365.1	1.16224	14.6849	12.625	3.32905e-16
Solyc01g049880.3	7.94695	24.3827	3.06793	1.54965e-44
Solyc01g058670.3	25.0798	40.7021	1.62288	2.86172e-20
Solyc01g065500.3	1.53121	2.89282	1.88865	1.07617e-08
Solyc01g065690.3	2.02288	3.28529	1.62376	0.00366937
Solyc01g066430.3	5.69657	15.0125	2.63506	8.47535e-27
Solyc01g066790.1	0	5.65244	5653.44	5.29539e-07
Solyc01g067120.4	0.598289	2.18425	3.64641	0.000168551
Solyc01g068040.1	0.0274149	0.419853	14.811	0.0100671
Solyc01g068500.4	0.894046	1.51144	1.68979	0.00852116
Solyc01g079180.4	0.931188	1.79025	1.92155	0.0175825
Solyc01g079470.4	53.2203	80.9094	1.52026	4.92655e-20
Solyc01g079660.2	0.610508	4.33906	7.09731	4.68743e-21
Solyc01g079830.3	9.97205	15.4137	1.54564	3.56684e-05
Solyc01g080010.2	2.06026	4.30697	2.08997	5.76374e-07
Solyc01g086640.2	7.94064	15.8171	1.9918	3.80109e-27
Solyc01g087580.3	0.722929	2.39752	3.3132	0.0162958
Solyc01g087710.2	3.48538	6.84861	1.96468	2.06099e-05
Solyc01g087970.3	3.58802	5.55275	1.54743	0.0034264
Solyc01g087980.4	1.25743	2.89122	2.29828	0.000221302
Solyc01g088430.4	1.63432	3.36787	2.06007	2.98406e-09
Solyc01g091050.4	2.43568	4.60374	1.88976	2.60109e-07
Solyc01g091430.2	1.08712	2.60723	2.39701	0.0449591
Solyc01g091590.3	1.54536	10.6129	6.86378	1.95983e-27
Solyc01g093965.2	5.2377	19.3739	3.69843	3.56189e-28
Solyc01g094070.3	0.948529	1.62139	1.70863	0.0136064
Solyc01g094090.4	0.846364	1.59163	1.87951	0.00984872
Solyc01g094110.3	0.144533	0.82455	5.67261	0.000604412
Solyc01g095140.4	2.49919	27.1526	10.8606	1.56242e-102
Solyc01g095150.3	15.732	56.1603	3.56965	7.40352e-121
Solyc01g096880.4	3.28699	5.2154	1.5865	6.08883e-05
Solyc01g098520.3	11.7825	17.7685	1.508	0.00176703
Solyc01g099020.3	8.31237	13.4903	1.62285	5.90609e-10
Solyc01g099370.3	2.21177	7.7664	3.51027	2.64213e-33
Solyc01g099840.3	32.5537	59.785	1.83648	6.42271e-30
Solyc01g100010.3	1.94697	4.68201	2.40405	2.04928e-08
Solyc01g100200.3	2.92747	5.27321	1.80102	9.31907e-11
Solyc01g102290.3	5.12865	11.543	2.25045	2.04208e-09
Solyc01g102390.4	7.94857	12.702	1.59795	8.71412e-07
Solyc01g102710.2	6.71265	10.7967	1.60832	8.10953e-17
Solyc01g102720.3	3.4648	6.77074	1.95387	2.17943e-08
Solyc01g104200.4	4.21092	6.85972	1.62888	5.61111e-07
Solyc01g104740.3	1.48647	2.8741	1.93288	0.00407641
Solyc01g105300.4	0.520688	1.23747	2.37398	0.0113354
Solyc01g106290.3	11.9231	18.9811	1.59191	8.28684e-05
Solyc01g107290.3	9.91639	15.2764	1.54046	7.46445e-06
Solyc01g107820.2	1.34934	3.10983	2.30373	1.15979e-05
Solyc01g108240.3	0.215467	3.31239	15.3067	1.19022e-29
Solyc01g109090.2	1.79793	8.07384	4.48868	4.09472e-19
Solyc01g109250.2	3.8183	9.96319	2.6089	2.12889e-16
Solyc01g110555.1	1.57163	2.7056	1.72107	0.0380061
Solyc01g110770.2	0.370211	1.63033	4.39463	0.000283928
Solyc01g110900.1	0.913499	4.46433	4.88282	1.98924e-05
Solyc01g111160.3	142.436	217.15	1.52454	8.06598e-17
Solyc01g111260.2	2.95404	4.57879	1.54982	0.00526105
Solyc01g111980.3	6.98667	12.2999	1.76037	1.35901e-12
Solyc01g112000.4	4.41117	12.5192	2.83764	2.07224e-20
Solyc02g014840.3	11.2041	23.3045	2.0799	0.000678866
Solyc02g031920.4	0.356134	1.03426	2.89881	0.00991614
Solyc02g033030.3	5.91127	8.94453	1.51304	0.0239662
Solyc02g062230.1	3.1254	7.64967	2.44711	0.0297295
Solyc02g062710.1	5.51613	8.37022	1.51731	0.00158152
Solyc02g062960.4	0.415543	1.44591	3.47362	9.95979e-06
Solyc02g062990.1	5.37975	9.4593	1.75817	0.000519127
Solyc02g063355.1	0.753294	1.78841	2.3723	0.0409438
Solyc02g064680.4	20.8445	38.3635	1.84042	6.13864e-67
Solyc02g064980.1	0.146196	1.41495	9.61949	7.21855e-09
Solyc02g065190.3	0.479526	2.67476	5.56841	9.11021e-19
Solyc02g065570.1	22.9786	52.2013	2.27168	5.14579e-13
Solyc02g067050.3	2.32204	4.51772	1.94518	9.02832e-05
Solyc02g068200.1	1.9123	3.1514	1.64762	0.0497296
Solyc02g069030.3	1.68292	2.81322	1.67123	0.0217183
Solyc02g069250.4	0.703898	1.73438	2.46189	0.00815713
Solyc02g069290.3	4.8174	7.59413	1.57628	1.0086e-12
Solyc02g071380.2	0.614053	1.12092	1.82411	0.0383757
Solyc02g071620.3	9.46408	17.4836	1.84728	2.70808e-14
Solyc02g076730.3	21.9744	33.1825	1.51003	2.58428e-06
Solyc02g077140.3	3.58922	6.31164	1.75829	0.000175938
Solyc02g077590.1	0.406256	1.47098	3.61438	0.025355
Solyc02g079500.4	4.61408	7.73849	1.677	9.65979e-10
Solyc02g082060.2	0.839344	1.7083	2.03404	0.0440589
Solyc02g082120.3	19.0807	31.9508	1.67447	8.62244e-28
Solyc02g082930.3	34.2373	53.4145	1.56011	3.45451e-27
Solyc02g083190.2	1.29056	2.45583	1.90221	0.00694828
Solyc02g083460.3	2.32174	3.58339	1.54317	0.000873564
Solyc02g084005.1	0.451399	1.23133	2.72399	0.0312595
Solyc02g084350.3	0.961609	1.80441	1.87554	0.00950479
Solyc02g084570.4	5.70012	8.79279	1.54247	1.02763e-07
Solyc02g084850.3	0.334091	1.2386	3.69931	9.51777e-07
Solyc02g084890.3	1.99487	3.39829	1.70316	4.16766e-06
Solyc02g085010.1	2.25181	7.27167	3.22827	0.00225964
Solyc02g086820.3	57.4602	92.5858	1.61129	6.09086e-46
Solyc02g087280.3	1.42396	2.21247	1.55335	0.0194432
Solyc02g087350.3	0.421691	3.04158	7.19813	8.95644e-16
Solyc02g088090.1	0.881813	2.09445	2.37361	0.00848552
Solyc02g088180.3	0.53119	1.19245	2.24252	0.00971865
Solyc02g089050.4	8.49758	13.056	1.53638	1.26358e-13
Solyc02g089350.3	26.0512	46.1862	1.77287	1.42277e-29
Solyc02g089610.2	9.01683	15.7534	1.74703	2.17354e-13
Solyc02g089640.3	5.29521	11.245	2.12341	1.38544e-18
Solyc02g089900.1	7.50634	11.4448	1.52461	8.63254e-09
Solyc02g089990.1	7.09811	11.8252	1.66587	0.00183907
Solyc02g090360.3	10.0681	27.0138	2.68293	7.10931e-89
Solyc02g090680.3	2.56394	4.6254	1.80371	0.00287385
Solyc02g090690.3	0.851233	1.73093	2.03222	0.00586482
Solyc02g090770.1	1.26396	3.27059	2.58632	0.000589509
Solyc02g090930.3	8.19963	13.4138	1.63583	1.41211e-10
Solyc02g091180.1	0.465437	3.93776	8.44434	5.99569e-10
Solyc02g091250.1	0.739312	2.7743	3.74882	0.00288056
Solyc02g091500.1	27.487	59.0869	2.14959	1.93501e-19
Solyc02g092450.3	0.947052	1.47353	1.55532	0.00834423
Solyc02g092930.1	41.2607	62.7818	1.52158	2.8954e-22
Solyc02g093270.4	1.05693	2.21198	2.0918	0.00242202
Solyc02g094000.1	0.442543	5.6707	12.7873	6.11358e-18
Solyc02g150147.1	13.3473	24.4038	1.8283	3.23752e-09
Solyc03g005570.3	3.626	6.48936	1.78946	1.03842e-05
Solyc03g006150.2	2.53883	4.50853	1.77552	0.00366842
Solyc03g006360.3	35.2528	61.1895	1.73571	8.94149e-26
Solyc03g007230.4	4.1354	6.95351	1.6813	2.78403e-09
Solyc03g007870.3	12.2122	20.9403	1.71464	2.05079e-14
Solyc03g007960.3	0.330809	1.63449	4.929	1.1057e-06
Solyc03g025290.3	4.05869	6.34985	1.56437	6.50923e-06
Solyc03g026270.3	0.293415	1.15254	3.91808	0.0393862
Solyc03g026280.3	0.308848	4.82685	15.5814	4.97636e-21
Solyc03g031890.3	8.58344	17.5554	2.04515	1.62113e-19
Solyc03g034320.3	0.799052	1.63178	2.04084	0.0134836
Solyc03g043740.4	3.87662	5.82937	1.5036	0.0272041
Solyc03g044630.2	2.33675	4.31058	1.84433	0.0223426
Solyc03g044833.1	68.249	116.238	1.70314	1.26892e-40
Solyc03g071710.1	12.0026	19.2252	1.6017	0.000945874
Solyc03g082370.1	1.21006	4.70584	3.88654	8.2557e-05
Solyc03g082530.1	0.0594521	0.786874	13.033	0.0182579
Solyc03g082945.1	1.34785	3.28636	2.43715	0.0064341
Solyc03g083730.1	0.42436	3.26794	7.68513	4.84832e-09
Solyc03g083770.1	274.534	496.658	1.80909	4.29668e-112
Solyc03g083810.4	0	0.83948	840.48	6.14624e-10
Solyc03g093080.3	1.56959	10.1703	6.47609	2.75672e-46
Solyc03g093110.3	1.3148	6.68348	5.08017	4.95294e-42
Solyc03g093120.5	0.573238	2.60637	4.54058	6.87822e-17
Solyc03g093130.3	1.44184	6.22621	4.31594	6.76361e-22
Solyc03g093540.1	1.13854	6.00815	5.27333	2.44015e-18
Solyc03g093550.1	8.2265	33.6262	4.08718	1.91165e-75
Solyc03g093560.1	7.91976	30.8137	3.89037	8.34116e-61
Solyc03g093610.1	6.14863	10.5872	1.72176	0.000854619
Solyc03g095370.3	18.3823	37.3545	2.03204	4.97144e-09
Solyc03g095770.3	14.0248	26.1942	1.86764	9.68248e-20
Solyc03g097030.3	3.79627	5.73059	1.5094	2.02777e-05
Solyc03g097170.3	5.01762	8.80127	1.75392	2.20786e-08
Solyc03g097320.3	1.34044	2.14344	1.59861	0.0174619
Solyc03g097590.4	1.35844	2.45016	1.80306	0.0194871
Solyc03g097870.4	1.85656	4.03426	2.17234	2.0182e-07
Solyc03g098660.3	5.45533	9.03169	1.65545	0.000347194
Solyc03g098730.1	8.98106	14.7205	1.63899	2.07019e-06
Solyc03g098760.3	1.70689	4.68721	2.74502	8.70461e-07
Solyc03g098790.3	60.2416	103.3	1.71475	7.51929e-29
Solyc03g110990.1	8.4453	19.552	2.31498	1.58593e-05
Solyc03g111100.1	1.64286	7.13516	4.3411	1.0641e-29
Solyc03g111940.2	2.83602	4.68171	1.65057	0.000115719
Solyc03g112240.1	0.302797	1.92856	6.3515	0.000551751
Solyc03g112340.1	2.06554	5.03166	2.43531	1.56668e-09
Solyc03g113980.3	1.2757	2.05105	1.60731	0.0173111
Solyc03g114530.4	10.3789	18.4247	1.77513	4.41624e-16
Solyc03g114800.1	15.8124	26.4853	1.67492	4.07336e-13
Solyc03g115950.3	7.23404	11.155	1.54194	0.00366132
Solyc03g116060.4	350.156	545.406	1.55761	5.25699e-69
Solyc03g116890.3	1.36413	5.44405	3.98867	1.56279e-18
Solyc03g116930.3	1.19509	2.08002	1.73986	0.0439654
Solyc03g116960.4	0	0.668756	669.756	0.0109121
Solyc03g117980.3	6.22553	12.455	2.00047	1.45366e-33
Solyc03g118470.4	8.19712	26.8253	3.27225	1.66334e-70
Solyc03g118810.1	39.0109	84.1545	2.15717	1.36481e-45
Solyc03g119230.1	1.12207	2.23358	1.9897	0.0379345
Solyc03g119250.4	3.4603	7.18809	2.07699	6.82385e-15
Solyc03g120790.1	1.66668	3.49875	2.09857	0.0353884
Solyc03g121620.1	7.0389	12.8526	1.82582	3.02547e-06
Solyc03g122350.3	6.98236	11.2346	1.60892	1.00041e-11
Solyc03g123410.1	30.7461	47.8281	1.55556	4.56307e-12
Solyc03g123460.4	3.6578	6.73927	1.84221	0.000620707
Solyc03g123620.4	28.8003	49.0858	1.70433	2.05795e-53
Solyc03g124110.2	0.237783	2.36479	9.90772	2.47211e-15
Solyc03g150138.1	0.0223358	0.820592	35.2074	2.57191e-11
Solyc04g005040.1	3.56938	6.64506	1.86144	3.08976e-06
Solyc04g005480.1	25.3878	54.2223	2.13572	4.06114e-21
Solyc04g007090.1	0.579717	1.21106	2.08718	0.0457736
Solyc04g007130.1	4.17445	7.0342	1.6849	0.0134885
Solyc04g007330.3	1.63898	2.51472	1.534	0.0152385
Solyc04g007500.1	6.6399	12.5175	1.88506	1.20312e-05
Solyc04g007580.1	0.469539	3.75941	7.9917	2.53777e-10
Solyc04g007690.3	1.92349	3.79322	1.97154	6.75248e-08
Solyc04g007780.3	1.4198	3.11592	2.19377	0.00679562
Solyc04g007790.3	37.6973	61.4948	1.63126	3.19945e-22
Solyc04g007825.2	7.20298	12.3398	1.71305	3.34976e-06
Solyc04g009850.4	0.759831	1.94531	2.55813	0.00351151
Solyc04g009860.4	0.900206	2.96867	3.29522	3.88929e-12
Solyc04g014520.1	1.76491	2.93033	1.65996	0.039609
Solyc04g015360.3	9.64848	16.3033	1.68966	6.12746e-15
Solyc04g018110.1	39.5386	60.6251	1.5333	5.57898e-14
Solyc04g018130.1	11.6501	19.3647	1.66213	0.0336013
Solyc04g025040.1	3.36429	6.39849	1.90161	0.00241541
Solyc04g039870.3	2.11913	4.54303	2.14328	0.0169383
Solyc04g049800.3	3.54922	7.63537	2.15096	1.15061e-12
Solyc04g050170.4	1.07468	2.23101	2.07497	8.78094e-09
Solyc04g050440.3	1.90518	3.39894	1.78364	0.00261741
Solyc04g050620.3	3.37404	5.86294	1.73744	8.68886e-07
Solyc04g050730.3	52.6252	80.5312	1.53027	2.03523e-20
Solyc04g054500.3	31.4619	54.0983	1.71947	7.18827e-24
Solyc04g054690.3	1.56237	3.53879	2.2642	2.96363e-09
Solyc04g054730.3	0.740248	1.73231	2.33837	2.22589e-09
Solyc04g071030.1	4.77234	10.9488	2.29395	3.5679e-20
Solyc04g071480.1	19.2938	37.1035	1.92303	4.36234e-28
Solyc04g071610.4	42.6263	67.0537	1.57305	1.13821e-08
Solyc04g074340.3	0.532029	1.08077	2.02948	0.0276531
Solyc04g074410.2	119.062	227.446	1.91031	1.01708e-109
Solyc04g074420.1	3.30717	15.3481	4.63975	3.40338e-11
Solyc04g074430.2	18.3196	62.4511	3.40885	7.01306e-45
Solyc04g074440.1	2.94661	12.1485	4.12182	3.70066e-37
Solyc04g074450.1	8.20935	33.54	4.08521	1.06664e-93
Solyc04g074470.1	0.909855	3.67024	4.03054	1.50455e-08
Solyc04g074830.1	3.23428	5.04691	1.56027	0.0110497
Solyc04g076010.3	4.01326	6.03669	1.50406	0.00554512
Solyc04g076660.3	0.561067	1.01427	1.80632	0.0399879
Solyc04g077010.4	1.26047	2.0869	1.65513	0.000171968
Solyc04g077270.4	1.60182	2.48095	1.54849	0.00819454
Solyc04g077780.3	27.8866	57.05	2.04575	2.53816e-61
Solyc04g077980.1	2.28516	18.5571	8.11759	1.02089e-81
Solyc04g078670.3	3.33587	5.03184	1.50825	0.0400914
Solyc04g078900.3	2.53623	4.20714	1.65856	0.000186027
Solyc04g079360.1	3.53837	12.1787	3.44121	1.09212e-22
Solyc04g079450.4	0.0488794	1.34997	27.0847	3.00203e-08
Solyc04g079730.1	3.09944	4.8099	1.55168	0.00229088
Solyc04g079860.1	3.35058	7.76885	2.31827	9.28848e-06
Solyc04g079890.4	0.610866	1.59611	2.61023	0.00621821
Solyc04g080010.4	1.73218	2.92031	1.68552	0.00904489
Solyc04g080130.3	7.74358	12.2776	1.58545	1.3704e-10
Solyc04g081530.1	3.01433	8.8017	2.91932	0.000109717
Solyc04g081755.2	2.31876	3.71491	1.60185	0.04912
Solyc04g081870.4	15.3387	24.9918	1.62929	1.58572e-11
Solyc04g082200.2	35.1748	60.148	1.70995	2.13868e-24
Solyc04g082270.3	1.12952	2.67117	2.36365	0.0105657
Solyc04g082910.1	0.0434589	13.1306	295.364	2.93511e-71
Solyc04g082960.1	0.388095	1.55087	3.98841	0.0114325
Solyc04g150162.1	0.499904	1.36465	2.72637	0.00129588
Solyc05g005260.3	20.5593	34.1131	1.65922	3.35048e-17
Solyc05g005490.4	4.91054	8.37868	1.70612	3.5514e-09
Solyc05g006390.1	2.37653	11.9354	5.02052	2.45489e-11
Solyc05g006870.3	12.2194	25.9409	2.12283	2.52903e-17
Solyc05g007210.2	1.16235	2.41879	2.08003	0.0315638
Solyc05g007470.4	1.3966	2.30004	1.64642	0.00342301
Solyc05g007895.1	7.78482	13.2669	1.70411	0.000773841
Solyc05g008210.4	1.07473	3.50786	3.26184	1.14489e-06
Solyc05g009310.3	6.9771	10.7822	1.54529	2.96497e-07
Solyc05g009480.1	1.20755	2.75662	2.28175	0.045844
Solyc05g009790.1	2.84851	8.8139	3.09348	2.40122e-24
Solyc05g013410.3	2.00592	3.63735	1.8129	0.00249905
Solyc05g013630.1	2.49953	6.57831	2.63116	3.89123e-05
Solyc05g014150.4	1.07103	2.68456	2.50511	0.00328623
Solyc05g015880.3	0.514569	0.955536	1.8553	0.0401361
Solyc05g016060.4	1.80037	3.70612	2.05794	0.00451553
Solyc05g024020.1	0.862262	2.09295	2.42562	0.0121737
Solyc05g024160.3	1.88933	3.16813	1.6765	0.00380896
Solyc05g046020.3	1.63432	4.15344	2.54045	1.81886e-07
Solyc05g047610.3	4.91713	7.48747	1.52262	0.0110516
Solyc05g051240.1	40.3534	64.1154	1.58883	4.02999e-34
Solyc05g051310.1	1.15948	2.50569	2.16006	0.0447893
Solyc05g051660.1	6.61098	12.5612	1.89992	1.65386e-08
Solyc05g052040.1	3.85564	16.8011	4.35667	1.22459e-54
Solyc05g052550.1	37.2502	85.4096	2.29283	8.85575e-31
Solyc05g052560.1	42.6522	117.141	2.74637	1.40329e-38
Solyc05g052570.3	27.5073	69.4842	2.52598	1.59087e-120
Solyc05g052890.3	0.204511	1.04746	5.10173	0.00126135
Solyc05g052980.4	15.6422	25.4001	1.62377	6.63996e-26
Solyc05g053000.1	2.62487	4.49755	1.71317	0.0076571
Solyc05g053180.3	0.178608	1.05819	5.89725	0.0212203
Solyc05g053500.4	5.51682	8.765	1.58867	9.75379e-05
Solyc05g054510.2	0.906246	3.11682	3.43657	1.42797e-05
Solyc05g055020.4	11.4937	20.9725	1.82462	4.85734e-18
Solyc05g055080.2	0	0.74804	749.04	0.00507161
Solyc05g055220.1	1.25718	2.88371	2.29276	0.00618923
Solyc06g005170.3	10.3137	22.1647	2.14895	7.42199e-41
Solyc06g005650.2	31.4634	57.8268	1.83788	8.74606e-36
Solyc06g005680.4	6.75373	10.6418	1.57561	1.90887e-05
Solyc06g006010.3	1.04073	1.77434	1.70423	0.000951336
Solyc06g007190.4	1.20172	4.39197	3.65254	2.16947e-12
Solyc06g007620.3	17.1509	28.8156	1.68008	9.73131e-20
Solyc06g007960.4	1.33918	2.42001	1.80648	0.00707806
Solyc06g008590.3	0.554733	2.37859	4.2819	1.9337e-07
Solyc06g008760.1	1.00377	3.85459	3.83729	0.0121899
Solyc06g009050.3	1.57304	2.6892	1.70911	0.0282307
Solyc06g009110.3	2.4903	4.1962	1.68475	0.0114288
Solyc06g009140.3	2.91127	12.3427	4.23851	8.92549e-32
Solyc06g009290.4	0.600864	1.13663	1.89018	3.62055e-05
Solyc06g009810.4	1.96486	26.4028	13.4312	4.02031e-52
Solyc06g011575.1	8.81474	13.5081	1.53238	0.0197803
Solyc06g034370.1	0.901491	2.15024	2.38367	0.0364924
Solyc06g035700.1	0.559086	5.9894	10.6955	9.46779e-18
Solyc06g035960.3	0.679771	1.30882	1.92403	0.010118
Solyc06g049020.1	11.4557	22.828	1.99263	2.64297e-14
Solyc06g051680.1	30.687	54.399	1.77268	1.73642e-12
Solyc06g051940.4	0.58101	1.24763	2.14537	2.38246e-05
Solyc06g053870.4	2.40576	4.07643	1.69416	0.000114544
Solyc06g059710.3	0.927744	1.69613	1.82734	0.00665417
Solyc06g060110.3	4.11164	7.97437	1.93924	1.8765e-13
Solyc06g060230.3	5.50797	8.54529	1.55134	1.34226e-06
Solyc06g060675.1	3.74603	6.52972	1.7429	0.00506126
Solyc06g060680.2	2.02806	3.5981	1.77378	0.00902377
Solyc06g060690.3	2.89522	7.38532	2.55033	6.01747e-12
Solyc06g065820.3	0.707268	2.18263	3.08306	0.000406496
Solyc06g066370.4	3.57029	11.4967	3.21949	3.35605e-47
Solyc06g066800.2	31.9631	54.024	1.69018	5.68661e-19
Solyc06g068460.3	3.69496	11.0777	2.99751	3.70585e-41
Solyc06g068570.4	0.880083	1.90495	2.16319	0.000642668
Solyc06g068690.4	3.1602	4.80213	1.5194	6.23986e-05
Solyc06g069060.1	5.98321	12.6379	2.11204	0.0165024
Solyc06g069640.3	0.747637	2.08038	2.78022	0.0178098
Solyc06g071570.3	0.389482	0.902636	2.31416	0.000617887
Solyc06g071810.1	2.05397	4.65921	2.26777	3.03015e-09
Solyc06g072220.1	4.76889	7.16434	1.5022	0.0473754
Solyc06g072840.3	2.92232	4.4335	1.51694	0.0308948
Solyc06g072845.1	3.87215	6.15973	1.59063	0.0447893
Solyc06g073050.2	11.578	21.8993	1.89137	2.16737e-39
Solyc06g073850.1	4.80587	16.5423	3.4416	1.42035e-10
Solyc06g073940.4	1.93757	3.87169	1.99771	2.64918e-05
Solyc06g074030.1	6.1029	29.3662	4.81122	2.11101e-59
Solyc06g074540.4	1.45172	3.52869	2.42971	0.00975187
Solyc06g074620.3	0.802935	2.44865	3.04707	3.40583e-06
Solyc06g075480.4	2.20635	3.32849	1.50837	0.0216655
Solyc06g075520.3	0.102372	1.27082	12.3033	3.10156e-05
Solyc06g075690.3	3.34684	5.74141	1.71526	0.00263121
Solyc06g075780.3	0.545951	2.16031	3.95156	0.0106541
Solyc06g076080.3	0.674305	6.85599	10.1539	3.41037e-10
Solyc06g076320.1	4.85598	9.17327	1.88888	0.00201543
Solyc06g076400.3	1.74821	2.73696	1.56526	0.00206759
Solyc06g076920.3	1.02182	1.77216	1.73359	0.0370387
Solyc06g082440.1	0.453258	2.02515	4.46036	6.58586e-10
Solyc06g083470.4	4.6407	9.50414	2.04777	2.57191e-11
Solyc06g083720.2	0.776608	1.58122	2.03473	0.000320485
Solyc06g084140.4	0.847572	1.57274	1.85457	0.0010086
Solyc06g084170.3	0.570991	1.75727	3.07395	0.00360078
Solyc06g150132.1	0.847979	1.77419	2.09097	0.00473401
Solyc07g005775.1	5.53701	8.56488	1.54675	0.0434386
Solyc07g006220.2	56.7163	96.6388	1.70388	1.00119e-53
Solyc07g006280.3	31.2748	63.915	2.04362	2.60923e-64
Solyc07g006870.4	2.1315	3.42162	1.60498	0.0251224
Solyc07g006890.1	3.42306	9.94366	2.90435	2.96371e-30
Solyc07g007130.1	7.81137	25.9656	3.32378	3.27195e-35
Solyc07g007170.3	1.95339	4.50647	2.30633	3.52093e-07
Solyc07g007770.2	1.70568	11.1798	6.55119	2.91199e-15
Solyc07g007800.3	2.90823	4.42089	1.51995	0.007169
Solyc07g007950.1	9.79025	18.3498	1.87421	6.81073e-11
Solyc07g040960.1	5.07809	43.2711	8.51966	0
Solyc07g043230.3	1.24761	2.00252	1.6046	0.0496106
Solyc07g043660.3	0.658051	1.39719	2.12151	0.00360209
Solyc07g044960.1	0.481948	1.21147	2.51055	0.00926594
Solyc07g049600.4	0.173883	1.55944	8.92276	1.8113e-24
Solyc07g052010.3	3.46468	12.138	3.50263	9.84974e-20
Solyc07g052020.2	3.25845	12.0508	3.69749	7.91635e-08
Solyc07g052180.1	16.257	27.0099	1.66139	2.34736e-06
Solyc07g052480.3	74.1165	131.184	1.76996	6.35433e-104
Solyc07g052990.1	1.5179	4.58782	3.02115	0.00574197
Solyc07g053010.3	0.589183	1.15862	1.96485	0.0202655
Solyc07g053230.3	0.0665231	0.911468	13.5134	3.94408e-07
Solyc07g053450.4	6.41658	11.3666	1.77132	5.56283e-12
Solyc07g053540.1	10.3709	20.6712	1.9931	8.09617e-08
Solyc07g053740.1	30.1112	76.7065	2.54738	2.85723e-82
Solyc07g053760.4	5.26215	8.17767	1.55395	0.000131695
Solyc07g054220.1	1.67435	3.17195	1.8939	0.00336642
Solyc07g054310.3	16.4412	24.7975	1.50822	0.00351151
Solyc07g055470.3	0.770955	1.42501	1.84726	0.0113811
Solyc07g055930.3	3.76221	5.70526	1.51633	0.000216429
Solyc07g056000.2	0.469048	6.02077	12.811	1.76009e-46
Solyc07g056570.1	1.08092	5.03611	4.6557	1.54717e-45
Solyc07g062480.2	2.4333	6.7944	2.79152	5.84071e-10
Solyc07g062710.4	6.75139	15.3417	2.27219	4.30754e-21
Solyc07g063410.3	0.415744	0.902234	2.16736	0.0406478
Solyc07g064820.1	1.95089	3.27371	1.67771	0.0039403
Solyc07g065860.3	1.32406	2.0977	1.58385	0.0282926
Solyc07g065900.3	0.916908	2.50726	2.73258	1.20706e-07
Solyc07g150141.1	2.12073	6.00034	2.82851	3.15022e-06
Solyc08g005610.3	4.35601	9.07778	2.08372	9.24484e-19
Solyc08g005630.3	5.38971	8.80258	1.6331	1.12414e-12
Solyc08g005720.4	2.26952	3.44037	1.51568	0.00130219
Solyc08g006765.1	14.778	30.7624	2.08156	4.8666e-19
Solyc08g008280.3	1.83961	3.49795	1.90097	1.2439e-05
Solyc08g008370.3	10.9034	30.5183	2.7988	2.40003e-95
Solyc08g013900.3	1.26961	1.97748	1.55711	0.0034264
Solyc08g016310.3	0.472787	1.29171	2.72847	0.00011354
Solyc08g023660.3	0.657638	3.54354	5.38161	3.05035e-09
Solyc08g036640.3	0.312064	2.45971	7.86009	1.99827e-07
Solyc08g036660.4	0.616547	1.62185	2.6279	0.0321851
Solyc08g041860.1	68.0236	134.33	1.97474	1.0906e-55
Solyc08g059700.2	15.2723	51.723	3.38656	1.45957e-117
Solyc08g062330.3	1.14945	1.95295	1.69842	0.0113972
Solyc08g062680.1	2.9818	7.07023	2.37067	0.00133116
Solyc08g062690.2	3.91328	11.2661	2.87846	2.60446e-15
Solyc08g066290.3	4.59615	8.42097	1.832	0.0023942
Solyc08g066860.2	0.80431	1.96214	2.43774	0.000172531
Solyc08g068600.3	0.801851	2.94243	3.66622	6.43966e-09
Solyc08g068690.1	0.550142	1.94823	3.53671	0.000674807
Solyc08g075210.2	0.361981	11.4242	31.476	6.75583e-47
Solyc08g075540.5	0.966914	1.6619	1.71802	0.0174062
Solyc08g075560.1	2.80783	6.7049	2.38743	0.000102882
Solyc08g076060.3	2.41929	4.66389	1.92741	1.31622e-10
Solyc08g076860.3	5.29795	9.38395	1.7711	2.74004e-10
Solyc08g076870.1	3.5516	6.11341	1.72111	0.00191796
Solyc08g077020.1	8.76012	17.0682	1.94829	3.94613e-05
Solyc08g078020.1	108.334	163.789	1.51188	1.69578e-25
Solyc08g078180.1	0.540379	8.71119	16.0926	3.15035e-24
Solyc08g078190.2	2.32172	14.2049	6.11606	2.97047e-64
Solyc08g078510.3	3.815	6.88553	1.80465	2.62494e-08
Solyc08g079590.3	1.32411	2.2752	1.71774	0.029928
Solyc08g079700.3	67.6912	117.018	1.7287	3.41626e-31
Solyc08g080100.4	3.68746	8.01655	2.17368	3.24533e-05
Solyc08g080290.4	0.513723	1.65319	3.21374	0.00128544
Solyc08g080320.3	5.09746	8.52303	1.67188	1.48578e-05
Solyc08g080430.2	0.804341	1.70996	2.12451	0.0073512
Solyc08g080540.3	2.26812	5.36295	2.36389	6.82844e-11
Solyc08g080750.4	1.6886	3.42444	2.02737	0.000469405
Solyc08g081400.4	1.41581	2.2952	1.62068	0.00392335
Solyc08g081550.4	2.57035	6.61205	2.57182	6.87421e-21
Solyc08g082090.1	38.3711	69.7946	1.81892	2.68823e-17
Solyc08g082120.2	1.73256	2.80274	1.61733	0.024097
Solyc08g082160.3	2.10158	7.45698	3.54707	7.59408e-13
Solyc08g082190.3	3.40506	10.0077	2.9385	6.27031e-16
Solyc08g082790.3	5.18265	9.58313	1.84891	0.000457461
Solyc08g083050.1	12.8607	19.4415	1.51165	2.51109e-05
Solyc08g083060.3	1.09046	2.00867	1.84126	0.000400498
Solyc08g083220.1	4.58117	7.02928	1.53427	0.0100714
Solyc08g083500.2	0.0977681	0.85704	8.68742	1.11303e-06
Solyc09g007880.1	0	1.38914	1390.14	0.0273693
Solyc09g009250.3	2.68055	4.33363	1.61647	0.00165097
Solyc09g010980.1	6.81093	16.4551	2.41578	0.00129688
Solyc09g011600.3	9.7028	16.1557	1.66498	1.11814e-08
Solyc09g011710.4	2.32363	5.67762	2.44281	1.94029e-08
Solyc09g011860.4	1.63334	2.9997	1.83604	6.54301e-05
Solyc09g014610.4	1.74138	5.09549	2.92502	5.07477e-21
Solyc09g014970.4	6.68102	10.1024	1.51203	0.00239013
Solyc09g014990.4	1.03551	1.77589	1.7143	0.0129415
Solyc09g015770.3	10.9473	27.3587	2.49898	8.41708e-56
Solyc09g018020.3	4.92626	8.5549	1.73644	0.000135038
Solyc09g018220.3	0.75548	1.27801	1.69073	0.0322852
Solyc09g056450.4	9.35556	14.2999	1.52844	9.78812e-13
Solyc09g059430.3	0.564907	1.23654	2.18682	0.0193218
Solyc09g059475.1	1.36796	3.15749	2.30722	1.32452e-05
Solyc09g064810.4	0.779251	1.29343	1.65899	0.0151572
Solyc09g064820.1	0.123343	0.516186	4.15934	0.00848552
Solyc09g065260.2	0.456404	1.78452	3.90359	0.00366842
Solyc09g065560.3	7.52199	11.9828	1.59295	1.21199e-12
Solyc09g065850.4	8.53403	15.8188	1.85352	2.43289e-08
Solyc09g066050.2	0.216395	1.51541	6.97534	4.22843e-05
Solyc09g072750.2	455.998	698.055	1.53083	2.26029e-31
Solyc09g072770.1	2.92555	12.3967	4.23629	7.76516e-31
Solyc09g074475.1	3.54166	10.4278	2.94378	5.25297e-05
Solyc09g074570.1	0.37599	1.81227	4.80986	0.00922744
Solyc09g075670.1	3.21625	6.96113	2.164	0.000273441
Solyc09g075680.1	2.35274	4.1957	1.78299	0.0023977
Solyc09g075770.3	1.58446	2.51336	1.58589	0.00215322
Solyc09g082670.3	2.19989	4.00292	1.81923	0.000276321
Solyc09g082870.3	0.9816	2.66258	2.71074	3.96456e-16
Solyc09g089500.3	14.2688	22.6531	1.58755	4.36529e-05
Solyc09g089520.4	0.272061	1.99642	7.31493	1.08813e-05
Solyc09g089530.3	15.8676	26.7071	1.68308	3.15456e-06
Solyc09g089740.3	0.215038	0.760866	3.52654	0.0138558
Solyc09g090130.3	7.24572	13.0004	1.79411	4.36281e-11
Solyc09g090730.2	0.890818	1.93873	2.17503	0.000589509
Solyc09g091700.4	0.5913	1.21686	2.05616	0.0489636
Solyc09g092260.4	4.18749	6.99012	1.66913	0.000513579
Solyc09g092520.3	70.0768	124.162	1.77179	5.93688e-66
Solyc09g092725.1	3.25588	5.85859	1.79914	1.17376e-05
Solyc09g150134.1	0.432015	0.981764	2.26958	0.0400858
Solyc10g005100.3	8.32418	16.2367	1.95044	2.49602e-14
Solyc10g005320.3	2.28219	4.90609	2.14923	1.37946e-08
Solyc10g005340.3	1.59838	4.09185	2.55903	2.55831e-07
Solyc10g006130.1	28.2006	51.4626	1.82485	2.71592e-26
Solyc10g006590.3	0.533633	1.50107	2.80954	0.00797116
Solyc10g006660.3	9.2007	24.2089	2.63103	9.22595e-37
Solyc10g006700.1	12.1934	54.5117	4.4703	2.93511e-71
Solyc10g008350.4	14.8275	29.3633	1.98026	1.3049e-13
Solyc10g008400.1	5.10208	9.63429	1.88813	0.000338115
Solyc10g008440.3	4.621	9.38976	2.03175	5.57439e-11
Solyc10g008730.3	4.42404	9.33674	2.1102	0.000503238
Solyc10g009110.1	3.90906	10.2315	2.61696	3.40618e-13
Solyc10g009240.3	1.6548	2.63377	1.59124	0.0201242
Solyc10g009320.3	1.12848	2.0191	1.78853	0.00718007
Solyc10g009550.3	3.24569	7.00771	2.15872	2.31788e-13
Solyc10g011730.3	8.98453	14.3614	1.59839	0.000703112
Solyc10g011740.3	15.6176	30.6395	1.9618	4.49928e-27
Solyc10g011910.4	0.19954	1.30786	6.52667	9.00742e-06
Solyc10g018190.2	0.166697	1.33809	7.98521	0.00305885
Solyc10g018560.2	0.056588	0.634823	11.0409	0.00104377
Solyc10g018905.1	0.017919	12.6021	666.161	3.71924e-56
Solyc10g039290.2	2.91432	5.50142	1.88742	1.07466e-10
Solyc10g047530.2	1.36611	2.74054	2.00535	2.24222e-05
Solyc10g049630.2	2.99346	6.49723	2.17009	8.48731e-09
Solyc10g050325.2	0.09457	2.58616	27.0708	1.4352e-09
Solyc10g050970.1	0.368507	3.10271	8.39961	7.85185e-10
Solyc10g055740.2	1.16416	1.89277	1.62532	0.0347707
Solyc10g074540.1	81.2446	122.143	1.50339	5.80408e-17
Solyc10g074740.2	10.2847	20.6122	2.00405	7.67365e-13
Solyc10g074850.3	0.265115	0.851031	3.20174	0.0304345
Solyc10g075070.3	41.2431	68.5564	1.66223	1.14249e-10
Solyc10g075110.2	43.9708	81.4942	1.85335	3.72888e-23
Solyc10g076570.2	0.54272	1.19995	2.20876	0.0184574
Solyc10g077130.1	39.4487	71.0283	1.8005	2.97239e-30
Solyc10g078360.3	2.60937	4.20592	1.61162	0.0420108
Solyc10g079150.3	0.949639	2.61266	2.74937	4.31884e-05
Solyc10g080370.1	89.4297	139.355	1.55825	2.22801e-07
Solyc10g080620.1	1.8544	5.1626	2.78302	0.00915173
Solyc10g080670.2	0.78069	2.09422	2.68038	0.000176991
Solyc10g080840.1	8.32656	14.473	1.73809	1.11544e-13
Solyc10g081040.1	15.3941	58.9262	3.82766	3.65208e-101
Solyc10g081340.1	0.689946	1.78199	2.58051	0.000151073
Solyc10g081570.3	5.51514	15.5761	2.82392	3.36725e-17
Solyc10g081980.2	2.13443	6.91376	3.23811	1.5795e-09
Solyc10g083940.1	1.68965	2.61607	1.54797	0.0206739
Solyc10g084000.3	2.21645	4.12709	1.86163	0.000274904
Solyc10g084020.1	2.52469	10.5063	4.16017	1.59404e-13
Solyc10g084880.3	0.17762	1.97442	11.0593	7.65624e-20
Solyc10g085030.1	6.59946	9.96027	1.50918	0.0134789
Solyc10g085420.3	3.61518	10.0615	2.78264	2.1785e-14
Solyc10g086280.2	6.9148	22.08	3.19284	8.15416e-55
Solyc10g086520.2	2.96796	5.30507	1.78718	8.42483e-05
Solyc10g150122.1	2.1067	5.13904	2.4387	5.90609e-10
Solyc10g150149.1	6.72748	12.3514	1.83583	0.000423756
Solyc11g005350.2	1.8682	3.15242	1.68704	0.00603606
Solyc11g005510.1	0.181901	1.04001	5.69168	0.0419281
Solyc11g007330.2	4.96572	8.32512	1.67638	0.00186294
Solyc11g008490.3	0.723749	1.15978	1.60163	0.0349448
Solyc11g010250.1	5.68393	23.1418	4.0709	4.53436e-26
Solyc11g010390.1	12.3848	21.6201	1.74564	1.49428e-07
Solyc11g010500.1	19.6692	34.3905	1.74841	1.86708e-21
Solyc11g010670.1	22.7481	49.5984	2.18028	4.55113e-08
Solyc11g011210.2	7.58062	13.1735	1.73769	0.0313379
Solyc11g011500.2	0.557784	1.12394	2.0132	0.00796026
Solyc11g012980.1	0.177094	1.26834	7.12733	0.00214486
Solyc11g017440.3	5.81241	9.89408	1.70211	0.000390985
Solyc11g017470.2	2.33071	3.71	1.59153	0.00129559
Solyc11g018690.2	3.65517	6.49102	1.77563	6.60401e-05
Solyc11g020230.1	2.901	4.81049	1.65799	5.89113e-07
Solyc11g056670.2	0.405412	1.43086	3.52318	0.00110072
Solyc11g062400.2	1.18512	2.06359	1.74062	0.0219766
Solyc11g066580.3	0.532031	1.14263	2.14552	0.0363796
Solyc11g066590.2	1.586	2.49925	1.57545	0.0247214
Solyc11g067270.1	1.57733	3.33537	2.11386	5.58409e-05
Solyc11g068530.1	0.695148	1.49315	2.14631	0.046344
Solyc11g068700.2	2.6825	9.01722	3.36062	0.000941892
Solyc11g068710.3	1.55166	4.63692	2.98708	2.71025e-06
Solyc11g069110.2	5.70427	9.25433	1.62224	0.017344
Solyc11g069730.1	21.2612	32.8411	1.54462	0.00136806
Solyc11g069840.3	0.613953	1.10913	1.80523	0.0475142
Solyc11g069960.2	1.15104	1.99967	1.73662	0.0062906
Solyc11g071740.2	0.589316	5.31503	9.0054	6.69943e-22
Solyc11g072000.2	6.89226	10.4129	1.51073	0.00878438
Solyc11g073010.1	0.807212	1.63777	2.02765	0.00537542
Solyc11g073055.1	0	2.2369	2237.9	4.24841e-07
Solyc11g073075.1	0.850845	3.5901	4.21567	2.0364e-10
Solyc12g005340.3	9.02029	15.8881	1.76128	2.8119e-16
Solyc12g005450.1	0.197811	1.13278	5.70283	6.74613e-05
Solyc12g005880.2	0.610617	1.29295	2.11562	0.00132548
Solyc12g006260.1	1.86584	8.29034	4.44138	1.41897e-07
Solyc12g006280.3	0.680761	1.90011	2.78854	0.0107975
Solyc12g006850.2	1.47546	2.31851	1.57099	0.00460331
Solyc12g006997.1	5.60757	8.57064	1.52831	0.00391511
Solyc12g008350.3	3.12238	5.15817	1.65179	0.00587585
Solyc12g009000.1	1.38489	8.2643	5.96388	4.53846e-56
Solyc12g009240.1	2.66745	24.5541	9.202	1.89167e-92
Solyc12g009520.2	0.796604	1.53328	1.92362	0.00369655
Solyc12g009650.2	158.768	269.305	1.69621	5.44059e-45
Solyc12g009800.3	3.47041	8.69998	2.50647	3.32803e-27
Solyc12g010420.1	1.35474	15.9312	11.7517	1.69986e-14
Solyc12g010540.1	13.8841	32.1151	2.31298	4.27122e-52
Solyc12g010800.2	4.72783	13.2733	2.8071	1.39988e-26
Solyc12g011023.1	0.681503	1.54901	2.27107	0.0135178
Solyc12g013520.3	3.91705	6.3214	1.61366	0.0246513
Solyc12g014420.2	20.8815	32.0015	1.5325	2.2956e-15
Solyc12g015690.3	42.1444	64.1298	1.52166	8.16114e-15
Solyc12g017240.2	0.412634	1.98993	4.81327	1.10515e-07
Solyc12g017530.1	1.22348	3.15572	2.578	0.046344
Solyc12g035400.2	0.449873	2.01641	4.47445	1.21892e-08
Solyc12g038090.1	2.22324	28.4143	12.7753	4.02912e-28
Solyc12g040800.2	1.42834	3.21587	2.2506	0.000494885
Solyc12g042090.1	6.28469	33.6533	5.35412	7.1383e-11
Solyc12g056390.1	6.99523	10.515	1.50309	0.000961754
Solyc12g056460.3	12.0375	19.0394	1.58162	7.18061e-08
Solyc12g056860.2	0.515383	1.1188	2.16855	0.00466422
Solyc12g056990.1	3.28972	5.06823	1.54046	0.0247776
Solyc12g057060.2	1.99983	3.82298	1.9112	7.42504e-06
Solyc12g057150.1	23.8421	43.3543	1.81836	6.1711e-11
Solyc12g062200.1	0.172589	21.6867	124.937	3.49811e-39
Solyc12g062800.1	0.0749879	1.6691	21.9785	0.00957005
Solyc12g087790.1	20.2504	30.7808	1.51998	0.0284609
Solyc12g088190.2	1.40851	2.36058	1.67546	0.00316399
Solyc12g088400.1	0.730085	2.87357	3.93192	0.00632955
Solyc12g088840.1	0.865019	2.4683	2.85132	0.0469423
Solyc12g088930.1	2.03864	3.67656	1.80304	0.00432077
Solyc12g089385.1	2.06989	4.06059	1.96127	3.02547e-06
Solyc12g094385.1	2.04022	3.66398	1.79549	0.0140886
Solyc12g095750.2	9.89774	15.0276	1.51824	3.82323e-08
Solyc12g097000.2	9.86619	15.9039	1.6119	3.10143e-05
Solyc12g098130.1	4.77955	8.79601	1.84017	0.0313146
Solyc12g098400.2	0.442864	1.31802	2.97168	0.00286558
Solyc12g099465.1	1.94877	5.34904	2.74393	9.5e-05
Solyc12g099500.2	2.99316	9.34652	3.12192	4.65813e-08
Solyc12g099600.2	8.44471	14.339	1.6979	3.88441e-16
Solyc12g100280.3	4.78564	9.23985	1.93055	0.00164116
Solyc01g006390.2	166.384	52.2728	0.314175	7.05271e-159
Solyc01g006400.4	1323.44	814.235	0.615241	2.0988e-97
Solyc01g006660.3	5.29654	2.27578	0.429781	2.87607e-14
Solyc01g009860.3	14.5437	9.04781	0.62214	2.49674e-08
Solyc01g020340.2	3.42634	2.17532	0.634988	0.0309604
Solyc01g066457.1	3.21714	2.11451	0.657369	0.00981352
Solyc01g080960.4	1.26283	0.255436	0.202905	0.00119886
Solyc01g087740.1	4.41163	2.71724	0.616013	3.75532e-05
Solyc01g091170.3	53.9728	27.3686	0.507089	4.4842e-50
Solyc01g092950.3	91.8881	8.05153	0.0876331	0
Solyc01g096620.4	5.23794	3.26703	0.623796	0.00173979
Solyc01g102960.3	35.2105	13.2157	0.375351	8.64374e-39
Solyc01g103270.4	6.81743	4.06382	0.596152	0.0053033
Solyc01g105180.3	2.25465	1.11402	0.494324	0.000515915
Solyc01g105450.4	21.742	10.7633	0.495069	4.9466e-28
Solyc01g105500.4	1.96011	0.890599	0.45464	0.00153412
Solyc01g107490.2	2.81834	1.08888	0.386572	0.0391924
Solyc01g108320.3	2.13066	0.973352	0.457085	0.00136806
Solyc01g108940.2	2.30003	1.0895	0.473918	0.00386244
Solyc01g109390.3	3.71789	1.89521	0.509885	0.00833273
Solyc01g109670.3	15.1207	7.81068	0.516588	0.00023707
Solyc01g111070.3	1.04	0.425545	0.409745	0.0172162
Solyc02g014740.2	8.30643	5.13657	0.61843	0.00376854
Solyc02g014750.2	19.9847	12.618	0.631402	0.00386183
Solyc02g061825.1	1.95771	1.22527	0.626059	0.00963362
Solyc02g061990.3	16.2533	10.168	0.625621	0.000119646
Solyc02g062015.1	1.33687	0.183423	0.137848	0.0200886
Solyc02g062460.4	34.5425	22.0061	0.637083	8.81335e-21
Solyc02g065280.3	5.62654	3.26417	0.580212	0.000494286
Solyc02g067230.3	1.46064	0.757616	0.519016	0.00754246
Solyc02g077390.2	3.00062	1.27993	0.426748	9.20152e-05
Solyc02g081340.3	3.36837	1.11319	0.330682	0.000166321
Solyc02g081670.1	0.841893	0.190744	0.227484	0.000159221
Solyc02g082170.3	5.83863	3.74202	0.640969	0.0224441
Solyc02g082360.4	3.20365	1.96299	0.612855	0.0266015
Solyc02g082410.4	1.03958	0.607716	0.584976	0.0366655
Solyc02g082920.4	7.16611	4.50276	0.628393	9.08925e-05
Solyc02g083075.1	1.319	0.420212	0.3191	0.0478921
Solyc02g084530.2	2.92592	1.15424	0.394696	0.00712579
Solyc02g085020.4	1.02859	0.178791	0.174623	1.56149e-08
Solyc02g088200.4	3.07677	1.22237	0.397486	9.75379e-05
Solyc02g089200.4	1.52899	0.444086	0.290908	8.07722e-05
Solyc02g089210.4	5.03027	1.76485	0.350975	1.94692e-08
Solyc02g090643.1	4.9859	0.924994	0.185685	0.000229467
Solyc02g091060.1	1.24349	0.186957	0.151032	0.047989
Solyc02g092525.1	10.1983	5.13088	0.503162	0.0153758
Solyc02g092820.4	32.5065	17.5385	0.539553	1.00709e-41
Solyc02g093040.4	4.29278	2.46822	0.575069	0.000933278
Solyc02g093280.2	10.1073	5.81863	0.57573	1.03287e-08
Solyc02g150149.1	2.28836	0.978289	0.427756	0.035892
Solyc03g006040.3	71.4501	47.1112	0.659363	8.54324e-19
Solyc03g020070.4	1.64568	0.528487	0.321548	0.00055361
Solyc03g025220.3	2.86763	1.88851	0.658679	0.00156973
Solyc03g031730.3	9.36365	4.57147	0.488269	8.95668e-14
Solyc03g031955.1	2.51656	0	0.00039721	2.20212e-15
Solyc03g043880.3	3.21162	1.96772	0.612807	0.00634633
Solyc03g070430.1	41.6303	19.4244	0.466606	1.70419e-07
Solyc03g078490.4	1.69568	0.811881	0.479102	0.0147405
Solyc03g080190.3	2.43058	1.5373	0.632634	0.00904134
Solyc03g082620.4	5.1983	3.13049	0.602291	2.83968e-05
Solyc03g083380.4	8.05247	3.99811	0.49657	1.49618e-12
Solyc03g095980.3	7.95339	5.22966	0.657582	0.00986929
Solyc03g096770.1	6.56036	3.7436	0.570705	0.046344
Solyc03g098010.3	1.14673	0.32992	0.288325	0.00529555
Solyc03g098710.1	83.2192	47.8344	0.574805	8.12637e-21
Solyc03g098720.3	10.7494	4.57337	0.425508	1.1802e-08
Solyc03g098795.1	296.969	167.659	0.564571	2.17406e-102
Solyc03g113930.3	5.00311	0.951823	0.190408	4.46235e-08
Solyc03g114830.3	4.6092	2.9384	0.637587	0.00278175
Solyc03g114840.3	2.83509	0.941801	0.33243	2.34736e-06
Solyc03g114890.4	14.0326	9.01363	0.64236	1.46904e-08
Solyc03g115160.3	2.36628	1.16421	0.492214	0.000171829
Solyc03g115165.1	2.75179	0.611807	0.222613	3.20876e-05
Solyc03g116200.2	4.61588	1.18937	0.25783	0.0241822
Solyc03g117230.1	1.97455	0.700444	0.355063	0.00904134
Solyc03g118160.3	14.0905	8.52784	0.605249	1.0504e-08
Solyc03g120900.3	11.2454	6.53938	0.581553	6.23986e-05
Solyc03g121100.4	5.78259	3.03162	0.524349	0.000567256
Solyc04g005320.3	4.91076	2.12231	0.432291	1.49867e-05
Solyc04g008303.1	16.2779	9.50333	0.583842	0.0403254
Solyc04g008330.1	21.0168	10.2376	0.48714	2.4835e-22
Solyc04g008400.1	4.06947	2.42805	0.59675	9.6315e-09
Solyc04g010330.3	2.1482	1.00839	0.469656	0.0363455
Solyc04g014790.1	19.0805	10.0075	0.52451	8.6966e-06
Solyc04g016040.1	2.86653	0.602009	0.210288	0.0180275
Solyc04g025770.1	3.13566	0.709889	0.226639	0.00213186
Solyc04g040020.1	1.80534	0	0.000553607	0.00342979
Solyc04g055253.1	11.6413	7.40901	0.63647	7.30155e-08
Solyc04g064620.4	8.63294	5.20966	0.603509	5.4408e-05
Solyc04g082030.1	106.92	67.5347	0.631643	1.26521e-29
Solyc04g150167.1	1.64441	0.931054	0.566457	0.0279988
Solyc05g005150.1	17.3077	9.93809	0.574224	1.97042e-11
Solyc05g005910.4	1.08058	0.479248	0.444023	0.0308948
Solyc05g008310.4	2.49258	1.52955	0.613796	0.00168216
Solyc05g010420.2	2098.67	1361.36	0.648676	1.02297e-104
Solyc05g011970.3	4.52234	2.91937	0.645622	0.0003809
Solyc05g013710.3	13.3547	8.62865	0.646139	3.69113e-06
Solyc05g014280.4	11.4225	5.47001	0.478925	1.9807e-09
Solyc05g015750.3	0.892507	0.183676	0.206686	0.00212217
Solyc05g017840.4	9.40075	6.23493	0.663273	0.00471995
Solyc05g041220.3	6.1289	3.74115	0.610474	7.43181e-05
Solyc05g047590.4	10.7322	6.28167	0.585351	5.62449e-06
Solyc05g049980.3	48.8926	32.4604	0.663919	5.17649e-28
Solyc05g050130.4	22.6186	13.0001	0.574772	1.0086e-12
Solyc05g050520.4	5.73929	3.55484	0.619453	0.00136806
Solyc05g051380.4	4.35591	1.99845	0.458915	2.40049e-05
Solyc05g052280.3	4.2166	2.65588	0.62995	0.00772827
Solyc05g056410.1	1.29555	0.503568	0.389161	0.00437808
Solyc05g056620.2	8.5978	2.08205	0.242249	1.59449e-31
Solyc06g005530.2	5.74668	3.4033	0.592292	0.0392951
Solyc06g009170.3	6.57441	4.18547	0.636686	3.72651e-05
Solyc06g048930.4	10.2167	6.80053	0.665662	0.0131672
Solyc06g053610.3	3.72026	1.71188	0.460296	1.01882e-05
Solyc06g059740.4	24.9763	16.3772	0.655723	2.26441e-13
Solyc06g063040.1	7.48879	4.43464	0.592225	7.0422e-05
Solyc06g063280.1	4.72898	2.88021	0.609138	0.0345969
Solyc06g066130.1	1.22364	0.350357	0.286906	0.0461776
Solyc06g069430.3	5.85108	2.40686	0.411454	8.78739e-11
Solyc06g073750.4	1.55553	0.360588	0.232304	1.02074e-07
Solyc06g073760.3	7.56624	5.02151	0.663718	1.1623e-05
Solyc06g074320.3	6.08121	4.02575	0.662054	0.000118515
Solyc06g074350.3	3.08462	1.62183	0.525933	0.012767
Solyc06g074730.4	5.04198	3.28431	0.651463	6.36297e-07
Solyc06g076520.1	322.095	172.915	0.536847	1.7583e-62
Solyc06g076560.2	64.0006	18.9286	0.295767	2.24163e-67
Solyc06g084030.3	3.53264	2.15401	0.609855	0.0223435
Solyc06g150118.1	1.1904	0	0.00083935	0.00299818
Solyc07g006380.3	5260.48	3231.76	0.614347	2.20212e-15
Solyc07g006560.3	19.2292	11.9712	0.622574	1.12855e-08
Solyc07g007250.4	28.1981	13.4682	0.477645	4.38614e-14
Solyc07g007750.3	307.481	199.03	0.647295	2.13479e-11
Solyc07g008410.4	12.8512	6.78031	0.527636	7.28768e-12
Solyc07g018180.3	5.31149	3.15949	0.594918	1.3974e-07
Solyc07g052690.4	4.17154	2.76235	0.662271	0.000648094
Solyc07g054410.1	1.1825	0.588024	0.497698	0.01038
Solyc07g055780.3	3.66553	2.00808	0.547951	0.000817171
Solyc07g056640.1	125.107	57.7707	0.461775	2.00418e-19
Solyc07g061720.3	1.88684	0.823568	0.436778	0.000714432
Solyc07g061800.4	1.68524	0.736773	0.437525	0.0095106
Solyc07g062500.3	9.30669	3.94947	0.424431	1.85206e-30
Solyc07g062530.3	1.01342	0.405581	0.4008	1.37205e-05
Solyc07g065540.1	3.30906	1.95546	0.591063	0.0133812
Solyc08g006860.3	1.96488	0.282768	0.144346	3.88921e-08
Solyc08g029240.3	5.63159	2.97016	0.527495	0.00761991
Solyc08g029360.4	8.58881	5.61539	0.653844	0.0200052
Solyc08g062437.1	143.093	58.1032	0.406057	4.74173e-65
Solyc08g065810.1	8.1384	5.22555	0.64213	0.0483558
Solyc08g066420.1	8.92739	4.70965	0.527604	4.11047e-05
Solyc08g066890.4	7.10831	2.82844	0.397991	1.22578e-19
Solyc08g067160.3	13.3293	7.02596	0.527142	4.56966e-15
Solyc08g074630.2	828.308	517.839	0.625177	4.41834e-116
Solyc08g074682.1	1.9935	0.894099	0.448783	0.00197345
Solyc08g074683.1	156.702	91.0689	0.581163	2.15258e-86
Solyc08g076620.1	1.48233	0.628883	0.424641	0.0300696
Solyc08g077110.4	3.37397	1.9008	0.563501	0.000666126
Solyc08g077820.4	1.25382	0.710093	0.56669	0.0466164
Solyc08g078870.3	17.5027	8.33933	0.476488	1.75389e-10
Solyc08g078890.3	11.3358	4.8555	0.428384	1.05874e-08
Solyc08g078910.1	4.88437	1.44076	0.295117	0.000196295
Solyc08g080453.1	0.923598	0.371794	0.403195	0.0189154
Solyc08g080457.1	2.05037	1.05194	0.513288	0.0297295
Solyc08g080990.3	2.05194	1.23731	0.60319	0.0223414
Solyc08g081660.2	7.09166	4.37944	0.617601	0.0335425
Solyc09g005070.1	2.1262	0.357144	0.168364	0.00129588
Solyc09g005400.3	1.75946	0.152115	0.0869742	4.97143e-06
Solyc09g005650.1	2.84782	1.15317	0.405141	1.41085e-08
Solyc09g007150.3	47.7579	31.4322	0.658165	2.07726e-17
Solyc09g007270.3	20.1246	11.0898	0.55108	9.44935e-16
Solyc09g010730.1	1.0588	0.215196	0.203996	0.0165035
Solyc09g014525.1	11.6196	6.92257	0.595802	2.82416e-05
Solyc09g014550.3	3.35733	1.66365	0.495677	0.0113654
Solyc09g015000.4	37.3697	23.4329	0.627065	5.83471e-15
Solyc09g059260.4	10.4108	6.36163	0.611101	0.00188024
Solyc09g065100.3	1.002	0.377851	0.377719	0.00158591
Solyc09g082660.3	1.82139	0.276672	0.152366	1.69904e-07
Solyc09g084440.2	163.143	94.8523	0.581408	3.31642e-08
Solyc09g084470.3	465.403	228.143	0.490207	2.93013e-47
Solyc09g090760.4	1.56752	0.889443	0.567698	0.00367187
Solyc09g091630.1	3.59255	0.800406	0.223012	0.0371341
Solyc09g091883.1	4.65845	1.81922	0.390652	0.000589509
Solyc09g092645.1	3.60401	2.24633	0.623392	0.0368377
Solyc09g092690.3	2.22464	0.957511	0.430667	1.37379e-12
Solyc10g008120.4	10.4344	6.64705	0.637069	1.32989e-06
Solyc10g009080.4	57.078	36.0027	0.630769	1.95425e-17
Solyc10g047030.3	2.01086	1.25178	0.622697	0.00212603
Solyc10g052470.1	29.4372	17.4516	0.592856	0.0002957
Solyc10g052500.2	3.50888	1.32177	0.376869	5.70197e-06
Solyc10g081640.3	1.3541	0.728961	0.538677	0.00526105
Solyc10g086240.2	24.9017	12.4891	0.501559	4.55987e-36
Solyc11g006220.2	1.69495	1.03563	0.61124	3.83582e-05
Solyc11g010340.2	5.64379	3.61442	0.640489	0.00755232
Solyc11g020330.1	5.05521	1.3326	0.263754	1.11024e-05
Solyc11g020960.2	1668.92	893.717	0.535506	3.07676e-151
Solyc11g021060.2	796.069	529.375	0.664987	1.81645e-66
Solyc11g022590.1	595.432	274.509	0.461026	6.05903e-25
Solyc11g032090.3	2.26507	1.49363	0.65957	0.0412509
Solyc11g042710.3	5.50407	2.70565	0.491664	0.00114728
Solyc11g065930.3	58.0875	29.3213	0.504786	3.01911e-128
Solyc11g068880.2	18.202	10.7838	0.592476	1.04479e-06
Solyc11g069030.3	4.62982	2.2048	0.476329	6.17073e-05
Solyc11g069230.3	2.0178	1.19062	0.590259	0.0377127
Solyc11g071480.1	25.8999	16.4823	0.6364	1.10221e-14
Solyc12g006360.3	2.35581	1.4802	0.628477	0.0302537
Solyc12g006530.2	1.21412	0.648393	0.534428	0.0179529
Solyc12g006680.2	11.4606	4.54278	0.396434	2.40076e-06
Solyc12g006860.2	7.0554	4.2339	0.60015	8.31186e-05
Solyc12g008800.3	23.6237	10.3438	0.437882	3.46301e-27
Solyc12g008900.2	1.1361	0.475002	0.41861	0.00539254
Solyc12g009300.3	1.73754	1.14097	0.656856	0.00984167
Solyc12g010030.3	39.1464	24.6543	0.629806	1.58048e-17
Solyc12g056480.2	2.12432	0.923569	0.435026	0.04629
Solyc12g056920.3	4.20909	2.38683	0.567167	5.00589e-06
Solyc12g077660.3	10.7084	5.10382	0.476668	0.0120758
Solyc12g088170.2	6.6928	2.32273	0.347146	1.06067e-21
Solyc12g094440.2	8.88002	4.5944	0.517441	3.95952e-07
Solyc12g094600.3	3.26655	1.6214	0.496519	0.000128673
Solyc12g096780.2	115.219	59.1269	0.513174	5.60051e-76
Solyc12g096790.1	10.6899	3.48045	0.325645	4.01588e-13
Solyc12g096850.3	2.58225	1.55163	0.601037	0.0321218
Solyc12g098590.3	4.81141	0.892236	0.185611	1.57099e-28
Solyc12g099360.2	1.56347	0.938572	0.600569	0.0443445
