# Supplementary material for: SISTER OF TM3 activates FRUITFULL1 to regulate inflorescence branching in tomato
Source: Hortic Res. 2021 Dec 1;8:251. doi: 10.1038/s41438-021-00677-x (PMC8633288; doi:10.1038/s41438-021-00677-x)
Supplement: Supplementary file 5 — Supplementary Table S4 [file 41438_2021_677_MOESM5_ESM.xlsx]

## Sheet: Sheet
Supplementary Table S4. List of markers and primers used in this study.
Marker/Primer ID	Gene name	Position/Gene ID（SL4.0）	Sequence (5’-3’)	Application
P1	EJ2	Solyc03g114840	CATTACGCACGGCTATCAAG	ej2w Marker
			TTGCAGATCTTCAACAAAAGG
			GGTCTGAGCTAGAACAGCAG
P2	J2	Solyc12g038510	ATAGACATATTCTTGGAGAGGATTTGGGCACTCTA	j2del dCAPS Marker (XbaI)
			TAGATGAACGTGACACATGC
M1	mib1	Ch01: 77,648,027	AACGGCATGGTCAGTGAGTG	Mapping
			CCTAGCCATAAATTGCCTCT
M2	mib1	Ch01: 77,717,079	GGCATGCTACTAAGACTACGA	Mapping
			TAGTTTTGACCCCTCCATACC
M3	mib1	Ch01: 77,793,203	TTGAGAATGGTGGACATGAAAGGTGCTGAT	Mapping
			GGTGATGTGAACAAGCAGTTGAAG
M4	mib1	Ch01: 77,854,115	TCCAAATTCCAAGCACAACT	Mapping
			CATAAACCTTAGCTACCTTCC
M5	mib1	Ch01: 77,926,946	CACGCACTATGTCTCCCTTC	Mapping
			AATAGATCTTCACGCACGTG
M6	mib1	ch01: 78,014,147	ATCAGTATCCTCATCAACTG	Mapping
			GTAGTGATGATACTTTCTTGG
M7	mib1	ch01: 78,134,857	ATCAAGCAAGACAGTTATT	Mapping
			TTTCTAATGCTATCTGTGG
P3	TM3	Solyc01g093965	TCACCTCTCTCCGTAATTTTAATCG	Promoter gap amplification
			CATTAGTCAAGAAGCTAGATGTGAC
P4	STM3	Solyc01g092950	GTTCGTGGTTGTCATCTTTTCATAAATGG	STM3 duplication Marker
			GAGATCTGATACGATCTGAACGAAAAC
P5	STM3	Solyc01g092950	GATTACGCCAAGCTTGTATAGAAGGTGGTAGTACTGGTAGCG	RACE
			GATTACGCCAAGCTTCTTGCTGTCTCTTGCTTAGTATGCTGA
P6	STM3	Solyc01g092950	TGAATCATCTAAAAGGAAACTCTT	Quantitative RT-PCR
			GGCTCTCTCCCTTTCTTTCAATCT
P7	TM3	Solyc01g093965	GAAGATAGAGCTCCTTGAAACAGC	Quantitative RT-PCR; In situ probe
			ACATTTGGTGTTTCTCTCTGTTG
P8	LAPATs	Solyc01g091950	TTATCTGGCTACACGGACTGC	Quantitative RT-PCR
			CCTGCATAGCTCTGATAATGGTT
P9	STM3	Solyc01g092950	GATTGAAAGAAAGGGAGAGAG	In situ hybridization probe
			AGACCATTCAGGACGCCTTAT
P10	STM3	Solyc01g092950	AAGGATCCatggttcgaggtaaaacccagatga	Construction of OE vector and Y2H
			AAGAATTCAGACCATTCAGGACGCCTTATTCTG
P11	TM3	Solyc01g093965	AAGGATCCatggttcgaggtaaaacccagatga	Construction of OE vector and Y2H
			AAGAATTCgagacgtctttctctgcactccggt
P12	STM3	Solyc01g092950	CCTGAGGTAATTGAACGATATA	CRISPR Target
			TCTGATGAAAATCAATCTGTGG
P13	TM3	Solyc01g093965	CCAAGCTGGGCCACAGTATCTA	CRISPR Target
			GATAATAGAGCGATATAAGAGG
P14	STM3	Solyc01g092950	GTTTGCGTGCATCATGAATACCACC	CRISPR mutation identification
			AAGGGTACTTGAGAGCAATTCTTC
P15	TM3	Solyc01g093965	CTTATCAGAATAGTTGTCATTTAGA	CRISPR mutation identification
			CCTTCTCCCAAGAACTTCCTGATG
P16	FUL1	Solyc06g069430	GGTGAGGAGAGTCCAGTTGTTGTGG	Quantitative RT-PCR
			CTCTTTGAATATGCCAACGATTCCTG
P17	FUL1	Solyc06g069430	CAACAGAAGCACCAACAATAACC	ChIP-qPCR P1
			GGACATGATGATTCATAAACTGGG
P18	FUL1	Solyc06g069430	GCATGTTTTGATAAGGTAGCCG	ChIP-qOCR P2
			CTAATGAGGCCTTATATAGCACG
P19	FUL1	Solyc06g069430	GTGGAATTAGCAATATCATCTTC	ChIP-qPCR P3
			GGTGAAAATAGTAGCTTCGTCAC
P20	FUL1	Solyc06g069430	GATGCGCACGGCTATTGTCTACTG	ChIP-qPCR P4
			catatcaaatggagacagac
P21	FUL1	Solyc06g069430	5‘biotin-gataccaaacagagaaacactactccacacccttctttttttttcttcc	EMSA
			5‘biotin-ggaagaaaaaaaaagaagggtgtggagtagtgtttctctgtttggtatc
P22	FUL1	Solyc06g069430	gataccaaacagagaaacactactccacacccttctttttttttcttcc	EMSA
			ggaagaaaaaaaaagaagggtgtggagtagtgtttctctgtttggtatc
P23	FUL1	Solyc06g069430	CCATGATTACGAATTCCAAGTGTTCCACAAAACGTCAAGGG	Construction of LUC vector
			CGTCTTCCATGAATTCCTTCAACTGGACTCTTCCTCTTCC
P24	FUL1	Solyc06g069430	CAGACTTGAGGTTCTGCAGAGG	CRISPR Target
P25	FUL1	Solyc06g069430	CCCGGTATGCCAAATTCTTTCGT	CRISPR mutation identification
			ACTCATGCATCAATTGATTCTACA
P26	UBI3	Solyc01g056940	TCTTCCGACACCATCGACAA	Quantitative RT-PCR
			AGAACTGCAACACAGTGAGC
P27	Actin	Solyc03g078400	CCGATGACCAAGACCCTACA	ChIP-qPCR
			TCACCGAGTGCCAGTCTC
P28	AP1	Solyc02g089210	CCTCAAATGACTCAAGTATGGAAAG	Quantitative RT-PCR
			CCAGATCCTGACCCATGTAATGCC
P29	MC	Solyc05g056620	GAGCAGAATCAAGCTGTTGTTCCAAG	Quantitative RT-PCR
			CTCATATGCAGAGAGACGTTTGCTTGC
P30	SEP2	Solyc02g089200	CAAAGCAGCTATAGGGAATACTTG	Quantitative RT-PCR
			TGATCAAGCATCATTTGTGTCCTGGT
P31	SEP3	Solyc05g015750	AGTAGTTCTAGCATGCTAAAGACG	Quantitative RT-PCR
			CGAGTTGATCTGATCTGTTTGAGC
P32	muFUL1	Solyc06g069430	5‘biotin-gattaaaaaaaaaaaaaaactactccacatttttttttttttttcttcc	EMSA mutated probe
			5‘biotin-ggaagaaaaaaaaaaaaaaatgtggagtagtttttttttttttttaatc
P33	muFUL1	Solyc06g069430	catgattacgaattgagctccaagtgttccacaaaacgtcaaggg	Construction of LUC vector
			AGACGGAAGTATCTGAAATAACTTTTGTTGG
			TTATTTCAGATACTTCCGTCTGTCTCCATTTG
			cgtcttccatgaattccttcaactggactcttcctcttcc
